# Supplementary material for: Glucose and Auxin Signaling Interaction in Controlling Arabidopsis thaliana Seedlings Root Growth and Development
Source: PLoS One. 2009 Feb 18;4(2):e4502. doi: 10.1371/journal.pone.0004502 (PMC2637607; doi:10.1371/journal.pone.0004502)
Supplement: Figure S2 — List of IAA up-regulated genes also affected 2 fold or more up or down by glucose treatment alone. (0.09 MB XLS) [file pone.0004502.s002.xls]

## Sheet: Sheet1
IAA up-regulated genes up- or down-regulated by glucose
Probe Set ID	Gene Title	0iaa Vs 0	regulation	3 Vs 0	regulation	3iaa Vs 0	regulation	AGI
245171_at	zinc finger (C3HC4-type RING finger) family protein	2.73709	up	2.01685	down	1.38631	up	AT2G47560
259268_at	plastocyanin-like domain-containing protein	6.48166	up	2.07298	down	1.04107	down	AT3G01070
257830_at	MutT/nudix family protein	2.0244	up	2.1109	down	1.49056	down	AT3G26690
254749_at	DC1 domain-containing protein	2.57155	up	2.11714	down	1.23414	up	AT4G13130
253255_at	auxin-responsive family protein	3.07223	up	2.15176	down	1.30274	up	AT4G34760
245593_at	auxin-responsive AUX/IAA family protein	2.30578	up	2.16787	down	1.4636	up	AT4G14550
254013_at	leucine-rich repeat family protein	6.91327	up	2.17107	down	3.09213	up	AT4G26050
252498_at	DC1 domain-containing protein	2.64291	up	2.22542	down	1.20583	down	AT3G46810
267614_at	cytochrome P450, putative	2.11244	up	2.25122	down	1.01477	up	AT2G26710
260742_at	auxin-responsive AUX/IAA family protein	2.55577	up	2.26437	down	2.16494	down	AT1G15050
253423_at	auxin-responsive AUX/IAA family protein	30.6081	up	2.30354	down	3.80107	up	AT4G32280
266761_at	short-chain dehydrogenase/reductase (SDR) family protein	2.90439	up	2.32622	down	1.30187	up	AT2G47130
253908_at	auxin-responsive GH3 family protein	3.08825	up	2.33701	down	1.68027	up	AT4G27260
257026_at	hypothetical protein	3.45912	up	2.37449	down	1.20177	down	AT3G19200
253062_at	phototropic-responsive NPH3 family protein	2.09815	up	2.4355	down	1.06935	down	AT4G37590
258782_at	dihydroneopterin aldolase, putative	2.0971	up	2.50467	down	1.56384	down	AT3G11750
257766_at	auxin-responsive protein / indoleacetic acid-induced protein 2 (IAA2)	4.07501	up	2.59275	down	1.90102	up	AT3G23030
248456_at	F-box family protein	2.68641	up	2.59325	down	1.48999	down	AT5G51380
256010_at	transcriptional factor B3 family protein / auxin-responsive factor AUX/IAA-related	2.52589	up	2.60005	down	1.54932	up	AT1G19220
262045_at	expressed protein	12.8207	up	2.61901	down	7.48114	up	AT1G80240
250951_at	hypothetical protein	2.38465	up	2.62051	down	1.93947	down	AT5G03550
259439_at	1-aminocyclopropane-1-carboxylate synthase 2 / ACC synthase 2 (ACS2) (ACC1)	2.32027	up	2.72661	down	1.75757	down	AT1G01480
246016_at	sensory transduction histidine kinase-related	2.17119	up	2.76549	down	1.07512	up	AT5G10720
260522_x_at	expressed protein	2.24529	up	2.82876	down	1.5354	down	AT2G41730
266832_at	protein kinase family protein	4.01389	up	2.87005	down	1.05316	down	AT2G30040
248539_at	short-chain dehydrogenase/reductase (SDR) family protein	2.06973	up	2.97629	down	1.56297	down	AT5G50130
253103_at	auxin-responsive protein, putative	6.27497	up	2.98178	down	2.86706	up	AT4G36110
247474_at	expressed protein	6.82896	up	3.09707	down	1.09745	down	AT5G62280
253207_at	auxin-responsive family protein	2.1203	up	3.14122	down	3.72824	down	AT4G34770
248163_at	auxin-responsive GH3 protein, putative (DFL-1)	4.93896	up	3.29794	down	2.15166	up	AT5G54510
263931_at	expressed protein	2.87588	up	3.32739	down	1.03331	down	AT2G36220
262099_s_at	auxin-responsive GH3 family protein	36.1999	up	3.34359	down	29.4999	up	AT1G59500 /// AT4G37390
249951_at	adenosylmethionine decarboxylase family protein	2.09557	up	3.42479	down	2.02165	down	AT5G18930
258253_at	short-chain dehydrogenase/reductase (SDR) family protein	4.28769	up	3.51259	down	1.65497	up	AT3G26760
253974_at	protein kinase family protein	2.02826	up	3.54628	down	1.73352	down	AT4G26540
252765_at	expressed protein	6.78147	up	3.54683	down	1.73475	down	AT3G42800
259790_s_at	auxin-responsive family protein	7.04328	up	3.62092	down	2.17886	up	AT1G29430 /// AT5G27780
251358_at	shaggy-related protein kinase beta / ASK-beta (ASK2)	2.8411	up	4.19426	down	1.08317	down	AT3G61160
265955_at	ABC transporter family protein	2.13684	up	4.23139	down	1.18071	down	AT2G37280
255543_at	tolB protein-related	2.47302	up	4.27853	down	2.36046	down	AT4G01870
255177_at	1-aminocyclopropane-1-carboxylate synthase, putative / ACC synthase, putative	6.82375	up	4.37199	down	2.04136	down	AT4G08040
262373_at	expressed protein	2.07273	up	4.5714	down	1.6738	down	AT1G73120
248282_at	expressed protein	20.1976	up	4.65774	down	7.30652	up	AT5G52900
248104_at	S-adenosyl-L-methionine:carboxyl methyltransferase family protein	2.77297	up	5.04707	down	2.48573	down	AT5G55250
267024_s_at	major intrinsic family protein / MIP family protein	4.42015	up	5.45306	down	1.96235	down	AT2G29870 /// AT2G34390
248164_at	calcium-binding EF-hand protein, putative	5.70191	up	6.09642	down	1.02883	up	AT5G54490
253044_at	expressed protein	2.71022	up	6.38448	down	1.83477	up	AT4G37290
250670_at	polygalacturonase inhibiting protein 1 (PGIP1)	2.49332	up	6.40515	down	1.00392	down	AT5G06860
250443_at	protein kinase family protein	2.38919	up	6.43166	down	3.25452	down	AT5G10520
256743_at	expressed protein	3.14318	up	10.8847	down	8.50283	down	AT3G29370
265588_at	pathogenesis-related protein, putative	2.3542	up	16.1648	down	1.39025	down	AT2G19970
245947_at	spermine/spermidine synthase family protein	2.54974	up	21.3365	down	4.13008	down	AT5G19530
257504_at	dynein light chain type 1 family protein	2.1675	up	22.4171	down	19.2162	down	AT1G52250
260527_at	expressed protein	2.52677	up	29.4417	down	27.0423	down	AT2G47270
262001_at	jacalin lectin family protein	2.0345	up	30.7906	down	11.5963	down	AT1G33790
260221_at	gibberellin-responsive protein, putative	2.18844	up	35.4607	down	30.9972	down	AT1G74670
247477_at	invertase/pectin methylesterase inhibitor family protein	4.08912	up	2.00416	up	4.32992	up	AT5G62340
267410_at	ubiquitin-protein ligase-related	2.0829	up	2.04009	up	2.06622	up	AT2G34920
248619_at	amino acid permease 6 (AAP6)	2.17329	up	2.04353	up	2.65978	up	AT5G49630
252988_at	dehydrin, putative	2.28814	up	2.04795	up	4.41701	up	AT4G38410
262118_at	glycosyl hydrolase family 1 protein	2.05693	up	2.06906	up	3.38843	up	AT1G02850
266346_at	homeobox-leucine zipper protein 17 (HB-17) / HD-ZIP transcription factor 17	2.87409	up	2.06968	up	3.30319	up	AT2G01430
261226_at	expansin, putative (EXP11)	3.26856	up	2.08953	up	4.58938	up	AT1G20190
264479_at	protein kinase family protein	4.86876	up	2.11072	up	5.91669	up	AT1G77280
265144_at	protein kinase family protein	6.3188	up	2.1246	up	6.73944	up	AT1G51170
263436_at	expressed protein	28.4643	up	2.12852	up	11.9059	up	AT2G28690
255111_at	peroxidase, putative	2.76508	up	2.1716	up	6.12647	up	AT4G08780
259680_at	amino acid permease, putative	2.78436	up	2.18856	up	4.0534	up	AT1G77690
255959_at	1-phosphatidylinositol-4-phosphate 5-kinase, putative / PIP kinase, putative / PtdIns(4)P-5-kinase, putative / diphosphoinositide kinase, putative	2.47783	up	2.19881	up	3.95702	up	AT1G21980
266908_at	protein kinase PINOID (PID)	2.63131	up	2.2017	up	3.3337	up	AT2G34650
260919_at	expressed protein	2.00815	up	2.22299	up	3.1603	up	AT1G21525
260156_at	no apical meristem (NAM) family protein	2.19967	up	2.22866	up	2.91375	up	AT1G52880
258623_at	zinc finger (C2H2 type) family protein	2.05824	up	2.35581	up	2.56348	up	AT3G02790
263664_at	auxin-responsive protein / indoleacetic acid-induced protein 17 (IAA17)	2.48323	up	2.41798	up	3.55569	up	AT1G04250
247962_at	mitogen-activated protein kinase kinase (MAPKK), putative (MKK6)	2.37286	up	2.48538	up	2.34964	up	AT5G56580
245196_at	pectate lyase family protein	3.6328	up	2.52368	up	2.68136	up	AT1G67750
261500_at	expressed protein	2.76068	up	2.54266	up	4.70999	up	AT1G28400
251400_at	expressed protein	3.28784	up	2.55037	up	3.80382	up	AT3G60420
267590_at	expansin, putative (EXP4)	2.24845	up	2.55524	up	4.26619	up	AT2G39700
260363_at	expressed protein	2.99368	up	2.67899	up	3.92453	up	AT1G70550
248392_at	MATE efflux protein-related	2.61653	up	2.72737	up	1.7601	up	AT5G52050
254926_at	1-aminocyclopropane-1-carboxylate synthase 6 / ACC synthase 6 (ACS6)	2.24767	up	2.75149	up	3.39877	up	AT4G11280
262912_at	proton-dependent oligopeptide transport (POT) family protein	2.79077	up	2.75832	up	4.00312	up	AT1G59740
265102_at	cationic peroxidase, putative	2.75753	up	2.81149	up	5.92319	up	AT1G30870
250277_at	leucine-rich repeat family protein	3.26919	up	2.81149	up	6.60669	up	AT5G12940
261025_at	NC domain-containing protein-related	4.73009	up	2.84676	up	3.94374	up	AT1G01225
253791_at	auxin-responsive protein / indoleacetic acid-induced protein 11 (IAA11)	4.77191	up	2.86143	up	4.8884	up	AT4G28640
251749_at	expressed protein	2.05988	up	2.93373	up	3.314	up	AT3G55690
250493_at	U-box domain-containing protein	3.87443	up	2.93677	up	6.05706	up	AT5G09800
252248_at	leucine-rich repeat family protein	3.02909	up	2.99521	up	3.77198	up	AT3G49750
247922_at	expressed protein	2.50172	up	3.05799	up	2.92055	up	AT5G57500
258618_at	gibberellin-regulated protein 5 (GASA5) / gibberellin-responsive protein 5	22.9173	up	3.06509	up	64.6276	up	AT3G02885
247795_at	zinc finger (CCCH-type) family protein	2.15592	up	3.09561	up	4.15712	up	AT5G58620
250820_at	leucine-rich repeat transmembrane protein kinase, putative	3.66291	up	3.11095	up	4.83281	up	AT5G05160
261609_at	expressed protein	2.61797	up	3.16635	up	5.28511	up	AT1G49740
251062_at	ovate family protein	2.10295	up	3.21342	up	7.29615	up	AT5G01840
263283_at	F-box family protein	2.13115	up	3.2445	up	6.33685	up	AT2G36090
259018_at	auxin-responsive protein / auxin-induced protein (AIR12)	4.52603	up	3.25195	up	9.48225	up	AT3G07390
256322_at	expressed protein	3.15785	up	3.31275	up	5.19951	up	AT1G54990
250157_at	peroxidase, putative	2.06335	up	3.39255	up	1.31466	up	AT5G15180
263231_at	UDP-glucoronosyl/UDP-glucosyl transferase family protein	14.0775	up	3.53263	up	20.576	up	AT1G05680
259845_at	auxin efflux carrier protein, putative (PIN1)	8.00194	up	3.61127	up	11.2149	up	AT1G73590
247061_at	expressed protein	3.79894	up	3.6539	up	7.83145	up	AT5G66780
260058_at	F-box family protein	14.643	up	3.65491	up	13.438	up	AT1G78100
254761_at	expressed protein	37.0844	up	3.66408	up	36.0473	up	AT4G13195
251920_at	uracil phosphoribosyltransferase, putative / UMP pyrophosphorylase, putative / UPRTase, putative	2.06093	up	3.69573	up	4.84806	up	AT3G53900
246991_at	peroxidase 73 (PER73) (P73) (PRXR11)	2.43869	up	3.80241	up	9.19634	up	AT5G67400
257217_at	phosphoenolpyruvate carboxylase, putative / PEP carboxylase, putative	2.31407	up	3.84444	up	7.48208	up	AT3G14940
255516_at	pollen Ole e 1 allergen and extensin family protein	3.7805	up	3.86906	up	6.93178	up	AT4G02270
256443_at	xanthine/uracil permease family protein	3.82132	up	3.87734	up	4.29011	up	AT3G10960
256011_at	respiratory burst oxidase protein E (RbohE) / NADPH oxidase	6.90227	up	4.06669	up	15.5149	up	AT1G19230
257875_at	expressed protein	2.02598	up	4.12419	up	3.13941	up	AT3G17120
250158_at	expressed protein	2.0066	up	4.17276	up	3.14892	up	AT5G15190
257761_at	expressed protein	2.22426	up	4.18262	up	5.84834	up	AT3G23090
264907_at	phosphoglycerate/bisphosphoglycerate mutase family protein	3.74812	up	4.18842	up	9.52668	up	AT2G17280
253191_at	cysteine endopeptidase, papain-type (XCP1)	2.07064	up	4.21416	up	3.75544	up	AT4G35350
264783_at	phosphoenolpyruvate carboxylase kinase	2.55213	up	4.24037	up	6.59384	up	AT1G08650
262518_at	glutathione S-transferase, putative	2.50146	up	4.24452	up	7.12484	up	AT1G17170
256299_at	expansin, putative (EXP1)	2.73105	up	4.426	up	4.88139	up	AT1G69530
250509_at	cytochrome P450 family protein	2.00966	up	4.4844	up	3.89425	up	AT5G09970
247435_at	glutathione S-transferase, putative	2.06337	up	4.53207	up	4.87161	up	AT5G62480
250907_at	expressed protein	2.01857	up	4.53898	up	6.02198	up	AT5G03670
259507_at	AAA-type ATPase family protein	2.66009	up	4.66704	up	4.99655	up	AT1G43910
265083_at	expressed protein	9.50457	up	4.6723	up	14.1977	up	AT1G03820
263239_at	amidophosphoribosyltransferase / glutamine phosphoribosylpyrophosphate amidotransferase / phosphoribosyldiphosphate 5-amidotransferase	2.05888	up	4.80431	up	5.68705	up	AT2G16570
260494_at	leucine-rich repeat transmembrane protein kinase, putative	2.89339	up	4.97038	up	8.3262	up	AT2G41820
265614_at	exonuclease-related	2.07287	up	5.00146	up	5.13404	up	AT2G25355
266916_at	expressed protein	2.08697	up	5.04056	up	3.50787	up	AT2G45860
245854_at	ADP, ATP carrier protein 2, mitochondrial / ADP/ATP translocase 2 / adenine nucleotide translocator 2 (ANT2)	2.11207	up	5.17727	up	7.39399	up	AT5G13490
260053_at	tetratricopeptide repeat (TPR)-containing protein	2.11114	up	5.25154	up	4.33925	up	AT1G78120
262971_at	leucine-rich repeat family protein / protein kinase family protein	13.6866	up	5.33436	up	10.8269	up	AT1G75640
267372_at	protein kinase, putative	3.18965	up	5.59506	up	7.85211	up	AT2G26290
255934_at	cytochrome P450 family protein	2.61414	up	5.66472	up	5.56579	up	AT1G12740
258802_at	expressed protein	3.60348	up	6.08124	up	8.85717	up	AT3G04650
254756_at	hypothetical protein	8.42051	up	6.10503	up	14.6546	up	AT4G13235
265214_at	tyrosine specific protein phosphatase family protein	2.59033	up	6.2587	up	8.11623	up	AT1G05000
261917_at	regulator of chromosome condensation (RCC1) family protein / zinc finger protein-related	6.78411	up	6.35027	up	17.2622	up	AT1G65920
252204_at	expressed protein	2.87182	up	6.42653	up	10.7748	up	AT3G50340
248469_at	no apical meristem (NAM) family protein	2.37529	up	6.48454	up	8.2544	up	AT5G50820
256818_at	oxidoreductase, 2OG-Fe(II) oxygenase family protein	2.28722	up	6.78774	up	10.1307	up	AT3G21420
253483_at	transferase family protein	6.7111	up	6.79999	up	10.769	up	AT4G31910
254109_at	multi-copper oxidase type I family protein	2.93297	up	7.07349	up	7.91623	up	AT4G25240
246992_at	GCN5-related N-acetyltransferase (GNAT) family protein	18.3826	up	7.07473	up	43.7387	up	AT5G67430
266271_at	glutathione S-transferase, putative	2.31647	up	7.80756	up	7.63523	up	AT2G29440
251925_at	expressed protein	12.9826	up	7.95922	up	14.2088	up	AT3G54000
254044_at	xyloglucan:xyloglucosyl transferase / xyloglucan endotransglycosylase / endo-xyloglucan transferase (XTR9)	6.23282	up	8.1043	up	16.7482	up	AT4G25820
258751_at	hydrophobic protein (RCI2B) / low temperature and salt responsive protein (LTI6B)	2.25474	up	8.32332	up	10.0945	up	AT3G05890
245561_at	UDP-glucoronosyl/UDP-glucosyl transferase family protein	2.18814	up	8.42398	up	8.15286	up	AT4G15500
264014_at	auxin-responsive protein, putative	3.30357	up	9.15587	up	4.86573	up	AT2G21210
252281_at	expressed protein	2.54666	up	9.25193	up	8.21175	up	AT3G49320
253131_at	homeobox-leucine zipper protein (HB-2) / HD-ZIP protein	3.55779	up	9.59952	up	14.8678	up	AT4G35550
258794_at	ankyrin repeat family protein	2.16129	up	9.77519	up	9.56791	up	AT3G04710
265154_at	GTP-binding protein (ERG)	2.00155	up	9.82888	up	11.5254	up	AT1G30960
253416_at	pyruvate decarboxylase, putative	2.35717	up	10.0337	up	15.4093	up	AT4G33070
255591_at	expansin, putative (EXP17)	4.05998	up	10.1748	up	5.58962	up	AT4G01630
247739_at	40S ribosomal protein S8 (RPS8B)	3.29056	up	10.2056	up	11.9327	up	AT5G59240
256852_at	nucleolin, putative	2.12656	up	10.2391	up	13.5569	up	AT3G18610
245075_at	cytochrome P450, putative	2.47302	up	10.2878	up	14.786	up	AT2G23180
254689_at	pectate lyase family protein	5.77693	up	10.3634	up	17.6828	up	AT4G13710
257694_at	nucleolar protein Nop56, putative	2.89657	up	10.7027	up	11.4373	up	AT3G12860
248150_at	kinesin-like protein C (KATC)	2.13544	up	11.3215	up	9.26407	up	AT5G54670
258009_at	pseudouridine synthase family protein	2.67581	up	11.7265	up	12.4701	up	AT3G19440
248434_at	23.5 kDa mitochondrial small heat shock protein (HSP23.5-M)	2.22289	up	12.171	up	15.9505	up	AT5G51440
266253_at	histone deacetylase-related / HD-related	2.94223	up	12.3488	up	12.1211	up	AT2G27840
257824_at	auxin-responsive family protein	7.68338	up	12.9786	up	24.222	up	AT3G25290
265730_at	60S ribosomal protein L27 (RPL27A)	2.09409	up	12.9931	up	12.7033	up	AT2G32220
250062_at	AAA-type ATPase family protein	2.66271	up	13.0358	up	22.7228	up	AT5G17760
258613_at	inositol-1(or 4)-monophosphatase, putative / inositol monophosphatase, putative / IMPase, putative	2.18867	up	13.4091	up	13.0014	up	AT3G02870
265147_at	eukaryotic translation initiation factor 4A, putative / eIF-4A, putative	2.42307	up	13.5972	up	15.8624	up	AT1G51380
248139_at	expressed protein	2.02972	up	14.4374	up	13.8269	up	AT5G54970
259801_at	plastocyanin-like domain-containing protein	3.01694	up	15.0343	up	19.0372	up	AT1G72230
254119_at	pectate lyase family protein	2.62595	up	15.447	up	10.8012	up	AT4G24780
249306_at	zinc finger (C3HC4-type RING finger) family protein	9.13765	up	15.7015	up	34.357	up	AT5G41400
250196_at	polyribonucleotide nucleotidyltransferase, putative	2.4808	up	15.7832	up	17.9412	up	AT5G14580
267457_at	pollen Ole e 1 allergen and extensin family protein	2.03032	up	16.107	up	1.77264	up	AT2G33790
250200_at	peroxidase, putative	25.1721	up	16.382	up	32.0892	up	AT5G14130
258396_at	brix domain-containing protein	2.50191	up	16.9293	up	18.8948	up	AT3G15460
250469_at	pollen Ole e 1 allergen and extensin family protein	2.45348	up	16.9886	up	12.2397	up	AT5G10130
248253_at	AP2 domain-containing transcription factor, putative	20.0659	up	19.201	up	21.719	up	AT5G53290
253047_at	expressed protein	36.2652	up	19.6178	up	43.1959	up	AT4G37295
253608_at	xyloglucan:xyloglucosyl transferase, putative / xyloglucan endotransglycosylase, putative / endo-xyloglucan transferase, putative	3.12639	up	19.8903	up	40.0723	up	AT4G30290
256518_at	expressed protein	2.07351	up	21.3962	up	19.0184	up	AT1G66080
246395_at	disease resistance-responsive protein-related / dirigent protein-related	2.32888	up	22.7808	up	8.95186	up	AT1G58170
253090_at	beta-galactosidase, putative / lactase, putative	2.70163	up	22.8056	up	29.6244	up	AT4G36360
266327_at	homeobox-leucine zipper protein 7 (HB-7) / HD-ZIP transcription factor 7	2.33904	up	25.3348	up	35.5109	up	AT2G46680
261080_at	proliferating cell nuclear antigen 1 (PCNA1)	2.27519	up	25.6014	up	22.0677	up	AT1G07370
259736_at	endo-1,4-beta-glucanase, putative / cellulase, putative	5.58155	up	27.1164	up	32.9729	up	AT1G64390
253104_at	pathogenesis-related thaumatin family protein	3.54497	up	28.2495	up	33.2291	up	AT4G36010
252638_at	acyl CoA reductase, putative	4.37303	up	29.2059	up	36.6059	up	AT3G44540
248820_at	senescence-associated protein-related	3.15612	up	73.994	up	67.3162	up	AT5G47060
252607_at	xyloglucan:xyloglucosyl transferase, putative / xyloglucan endotransglycosylase, putative / endo-xyloglucan transferase, putative	3.13476	up	111.507	up	50.2939	up	AT3G44990

## Sheet: Sheet2
IAA up-regulated genes down-regulated by glucose (sorted by gene title)
Probe Set ID	Gene Title	0iaa Vs 0	regulation	3 Vs 0	regulation	3iaa Vs 0	regulation	AGI
259439_at	1-aminocyclopropane-1-carboxylate synthase 2 / ACC synthase 2 (ACS2) (ACC1)	2.32027	up	2.72661	down	1.75757	down	AT1G01480
255177_at	1-aminocyclopropane-1-carboxylate synthase, putative / ACC synthase, putative	6.82375	up	4.37199	down	2.04136	down	AT4G08040
265955_at	ABC transporter family protein	2.13684	up	4.23139	down	1.18071	down	AT2G37280
249951_at	adenosylmethionine decarboxylase family protein	2.09557	up	3.42479	down	2.02165	down	AT5G18930
245593_at	auxin-responsive AUX/IAA family protein	2.30578	up	2.16787	down	1.4636	up	AT4G14550
260742_at	auxin-responsive AUX/IAA family protein	2.55577	up	2.26437	down	2.16494	down	AT1G15050
253423_at	auxin-responsive AUX/IAA family protein	30.6081	up	2.30354	down	3.80107	up	AT4G32280
253255_at	auxin-responsive family protein	3.07223	up	2.15176	down	1.30274	up	AT4G34760
253207_at	auxin-responsive family protein	2.1203	up	3.14122	down	3.72824	down	AT4G34770
259790_s_at	auxin-responsive family protein	7.04328	up	3.62092	down	2.17886	up	AT1G29430 /// AT5G27780
253908_at	auxin-responsive GH3 family protein	3.08825	up	2.33701	down	1.68027	up	AT4G27260
262099_s_at	auxin-responsive GH3 family protein	36.1999	up	3.34359	down	29.4999	up	AT1G59500 /// AT4G37390
248163_at	auxin-responsive GH3 protein, putative (DFL-1)	4.93896	up	3.29794	down	2.15166	up	AT5G54510
257766_at	auxin-responsive protein / indoleacetic acid-induced protein 2 (IAA2)	4.07501	up	2.59275	down	1.90102	up	AT3G23030
253103_at	auxin-responsive protein, putative	6.27497	up	2.98178	down	2.86706	up	AT4G36110
248164_at	calcium-binding EF-hand protein, putative	5.70191	up	6.09642	down	1.02883	up	AT5G54490
267614_at	cytochrome P450, putative	2.11244	up	2.25122	down	1.01477	up	AT2G26710
254749_at	DC1 domain-containing protein	2.57155	up	2.11714	down	1.23414	up	AT4G13130
252498_at	DC1 domain-containing protein	2.64291	up	2.22542	down	1.20583	down	AT3G46810
258782_at	dihydroneopterin aldolase, putative	2.0971	up	2.50467	down	1.56384	down	AT3G11750
257504_at	dynein light chain type 1 family protein	2.1675	up	22.4171	down	19.2162	down	AT1G52250
262045_at	expressed protein	12.8207	up	2.61901	down	7.48114	up	AT1G80240
260522_x_at	expressed protein	2.24529	up	2.82876	down	1.5354	down	AT2G41730
247474_at	expressed protein	6.82896	up	3.09707	down	1.09745	down	AT5G62280
263931_at	expressed protein	2.87588	up	3.32739	down	1.03331	down	AT2G36220
252765_at	expressed protein	6.78147	up	3.54683	down	1.73475	down	AT3G42800
262373_at	expressed protein	2.07273	up	4.5714	down	1.6738	down	AT1G73120
248282_at	expressed protein	20.1976	up	4.65774	down	7.30652	up	AT5G52900
253044_at	expressed protein	2.71022	up	6.38448	down	1.83477	up	AT4G37290
256743_at	expressed protein	3.14318	up	10.8847	down	8.50283	down	AT3G29370
260527_at	expressed protein	2.52677	up	29.4417	down	27.0423	down	AT2G47270
248456_at	F-box family protein	2.68641	up	2.59325	down	1.48999	down	AT5G51380
260221_at	gibberellin-responsive protein, putative	2.18844	up	35.4607	down	30.9972	down	AT1G74670
257026_at	hypothetical protein	3.45912	up	2.37449	down	1.20177	down	AT3G19200
250951_at	hypothetical protein	2.38465	up	2.62051	down	1.93947	down	AT5G03550
262001_at	jacalin lectin family protein	2.0345	up	30.7906	down	11.5963	down	AT1G33790
254013_at	leucine-rich repeat family protein	6.91327	up	2.17107	down	3.09213	up	AT4G26050
267024_s_at	major intrinsic family protein / MIP family protein	4.42015	up	5.45306	down	1.96235	down	AT2G29870 /// AT2G34390
257830_at	MutT/nudix family protein	2.0244	up	2.1109	down	1.49056	down	AT3G26690
265588_at	pathogenesis-related protein, putative	2.3542	up	16.1648	down	1.39025	down	AT2G19970
253062_at	phototropic-responsive NPH3 family protein	2.09815	up	2.4355	down	1.06935	down	AT4G37590
259268_at	plastocyanin-like domain-containing protein	6.48166	up	2.07298	down	1.04107	down	AT3G01070
250670_at	polygalacturonase inhibiting protein 1 (PGIP1)	2.49332	up	6.40515	down	1.00392	down	AT5G06860
266832_at	protein kinase family protein	4.01389	up	2.87005	down	1.05316	down	AT2G30040
253974_at	protein kinase family protein	2.02826	up	3.54628	down	1.73352	down	AT4G26540
250443_at	protein kinase family protein	2.38919	up	6.43166	down	3.25452	down	AT5G10520
248104_at	S-adenosyl-L-methionine:carboxyl methyltransferase family protein	2.77297	up	5.04707	down	2.48573	down	AT5G55250
246016_at	sensory transduction histidine kinase-related	2.17119	up	2.76549	down	1.07512	up	AT5G10720
251358_at	shaggy-related protein kinase beta / ASK-beta (ASK2)	2.8411	up	4.19426	down	1.08317	down	AT3G61160
266761_at	short-chain dehydrogenase/reductase (SDR) family protein	2.90439	up	2.32622	down	1.30187	up	AT2G47130
248539_at	short-chain dehydrogenase/reductase (SDR) family protein	2.06973	up	2.97629	down	1.56297	down	AT5G50130
258253_at	short-chain dehydrogenase/reductase (SDR) family protein	4.28769	up	3.51259	down	1.65497	up	AT3G26760
245947_at	spermine/spermidine synthase family protein	2.54974	up	21.3365	down	4.13008	down	AT5G19530
255543_at	tolB protein-related	2.47302	up	4.27853	down	2.36046	down	AT4G01870
256010_at	transcriptional factor B3 family protein / auxin-responsive factor AUX/IAA-related	2.52589	up	2.60005	down	1.54932	up	AT1G19220
245171_at	zinc finger (C3HC4-type RING finger) family protein	2.73709	up	2.01685	down	1.38631	up	AT2G47560

## Sheet: Sheet3
IAA up-regulated genes also up-regulated by glucose (sorted by gene title)
Probe Set ID	Gene Title	0iaa Vs 0	regulation	3 Vs 0	regulation	3iaa Vs 0	regulation	AGI
254926_at	1-aminocyclopropane-1-carboxylate synthase 6 / ACC synthase 6 (ACS6)	2.24767	up	2.75149	up	3.39877	up	AT4G11280
255959_at	1-phosphatidylinositol-4-phosphate 5-kinase, putative / PIP kinase, putative / PtdIns(4)P-5-kinase, putative / diphosphoinositide kinase, putative	2.47783	up	2.19881	up	3.95702	up	AT1G21980
248434_at	23.5 kDa mitochondrial small heat shock protein (HSP23.5-M)	2.22289	up	12.171	up	15.9505	up	AT5G51440
247739_at	40S ribosomal protein S8 (RPS8B)	3.29056	up	10.2056	up	11.9327	up	AT5G59240
265730_at	60S ribosomal protein L27 (RPL27A)	2.09409	up	12.9931	up	12.7033	up	AT2G32220
259507_at	AAA-type ATPase family protein	2.66009	up	4.66704	up	4.99655	up	AT1G43910
250062_at	AAA-type ATPase family protein	2.66271	up	13.0358	up	22.7228	up	AT5G17760
252638_at	acyl CoA reductase, putative	4.37303	up	29.2059	up	36.6059	up	AT3G44540
245854_at	ADP, ATP carrier protein 2, mitochondrial / ADP/ATP translocase 2 / adenine nucleotide translocator 2 (ANT2)	2.11207	up	5.17727	up	7.39399	up	AT5G13490
263239_at	amidophosphoribosyltransferase / glutamine phosphoribosylpyrophosphate amidotransferase / phosphoribosyldiphosphate 5-amidotransferase	2.05888	up	4.80431	up	5.68705	up	AT2G16570
248619_at	amino acid permease 6 (AAP6)	2.17329	up	2.04353	up	2.65978	up	AT5G49630
259680_at	amino acid permease, putative	2.78436	up	2.18856	up	4.0534	up	AT1G77690
258794_at	ankyrin repeat family protein	2.16129	up	9.77519	up	9.56791	up	AT3G04710
248253_at	AP2 domain-containing transcription factor, putative	20.0659	up	19.201	up	21.719	up	AT5G53290
259845_at	auxin efflux carrier protein, putative (PIN1)	8.00194	up	3.61127	up	11.2149	up	AT1G73590
257824_at	auxin-responsive family protein	7.68338	up	12.9786	up	24.222	up	AT3G25290
259018_at	auxin-responsive protein / auxin-induced protein (AIR12)	4.52603	up	3.25195	up	9.48225	up	AT3G07390
253791_at	auxin-responsive protein / indoleacetic acid-induced protein 11 (IAA11)	4.77191	up	2.86143	up	4.8884	up	AT4G28640
263664_at	auxin-responsive protein / indoleacetic acid-induced protein 17 (IAA17)	2.48323	up	2.41798	up	3.55569	up	AT1G04250
264014_at	auxin-responsive protein, putative	3.30357	up	9.15587	up	4.86573	up	AT2G21210
253090_at	beta-galactosidase, putative / lactase, putative	2.70163	up	22.8056	up	29.6244	up	AT4G36360
258396_at	brix domain-containing protein	2.50191	up	16.9293	up	18.8948	up	AT3G15460
265102_at	cationic peroxidase, putative	2.75753	up	2.81149	up	5.92319	up	AT1G30870
253191_at	cysteine endopeptidase, papain-type (XCP1)	2.07064	up	4.21416	up	3.75544	up	AT4G35350
250509_at	cytochrome P450 family protein	2.00966	up	4.4844	up	3.89425	up	AT5G09970
255934_at	cytochrome P450 family protein	2.61414	up	5.66472	up	5.56579	up	AT1G12740
245075_at	cytochrome P450, putative	2.47302	up	10.2878	up	14.786	up	AT2G23180
252988_at	dehydrin, putative	2.28814	up	2.04795	up	4.41701	up	AT4G38410
246395_at	disease resistance-responsive protein-related / dirigent protein-related	2.32888	up	22.7808	up	8.95186	up	AT1G58170
259736_at	endo-1,4-beta-glucanase, putative / cellulase, putative	5.58155	up	27.1164	up	32.9729	up	AT1G64390
265147_at	eukaryotic translation initiation factor 4A, putative / eIF-4A, putative	2.42307	up	13.5972	up	15.8624	up	AT1G51380
265614_at	exonuclease-related	2.07287	up	5.00146	up	5.13404	up	AT2G25355
256299_at	expansin, putative (EXP1)	2.73105	up	4.426	up	4.88139	up	AT1G69530
261226_at	expansin, putative (EXP11)	3.26856	up	2.08953	up	4.58938	up	AT1G20190
255591_at	expansin, putative (EXP17)	4.05998	up	10.1748	up	5.58962	up	AT4G01630
267590_at	expansin, putative (EXP4)	2.24845	up	2.55524	up	4.26619	up	AT2G39700
263436_at	expressed protein	28.4643	up	2.12852	up	11.9059	up	AT2G28690
260919_at	expressed protein	2.00815	up	2.22299	up	3.1603	up	AT1G21525
261500_at	expressed protein	2.76068	up	2.54266	up	4.70999	up	AT1G28400
251400_at	expressed protein	3.28784	up	2.55037	up	3.80382	up	AT3G60420
260363_at	expressed protein	2.99368	up	2.67899	up	3.92453	up	AT1G70550
251749_at	expressed protein	2.05988	up	2.93373	up	3.314	up	AT3G55690
247922_at	expressed protein	2.50172	up	3.05799	up	2.92055	up	AT5G57500
261609_at	expressed protein	2.61797	up	3.16635	up	5.28511	up	AT1G49740
256322_at	expressed protein	3.15785	up	3.31275	up	5.19951	up	AT1G54990
247061_at	expressed protein	3.79894	up	3.6539	up	7.83145	up	AT5G66780
254761_at	expressed protein	37.0844	up	3.66408	up	36.0473	up	AT4G13195
257875_at	expressed protein	2.02598	up	4.12419	up	3.13941	up	AT3G17120
250158_at	expressed protein	2.0066	up	4.17276	up	3.14892	up	AT5G15190
257761_at	expressed protein	2.22426	up	4.18262	up	5.84834	up	AT3G23090
250907_at	expressed protein	2.01857	up	4.53898	up	6.02198	up	AT5G03670
265083_at	expressed protein	9.50457	up	4.6723	up	14.1977	up	AT1G03820
266916_at	expressed protein	2.08697	up	5.04056	up	3.50787	up	AT2G45860
258802_at	expressed protein	3.60348	up	6.08124	up	8.85717	up	AT3G04650
252204_at	expressed protein	2.87182	up	6.42653	up	10.7748	up	AT3G50340
251925_at	expressed protein	12.9826	up	7.95922	up	14.2088	up	AT3G54000
252281_at	expressed protein	2.54666	up	9.25193	up	8.21175	up	AT3G49320
248139_at	expressed protein	2.02972	up	14.4374	up	13.8269	up	AT5G54970
253047_at	expressed protein	36.2652	up	19.6178	up	43.1959	up	AT4G37295
256518_at	expressed protein	2.07351	up	21.3962	up	19.0184	up	AT1G66080
263283_at	F-box family protein	2.13115	up	3.2445	up	6.33685	up	AT2G36090
260058_at	F-box family protein	14.643	up	3.65491	up	13.438	up	AT1G78100
246992_at	GCN5-related N-acetyltransferase (GNAT) family protein	18.3826	up	7.07473	up	43.7387	up	AT5G67430
258618_at	gibberellin-regulated protein 5 (GASA5) / gibberellin-responsive protein 5	22.9173	up	3.06509	up	64.6276	up	AT3G02885
262518_at	glutathione S-transferase, putative	2.50146	up	4.24452	up	7.12484	up	AT1G17170
247435_at	glutathione S-transferase, putative	2.06337	up	4.53207	up	4.87161	up	AT5G62480
266271_at	glutathione S-transferase, putative	2.31647	up	7.80756	up	7.63523	up	AT2G29440
262118_at	glycosyl hydrolase family 1 protein	2.05693	up	2.06906	up	3.38843	up	AT1G02850
265154_at	GTP-binding protein (ERG)	2.00155	up	9.82888	up	11.5254	up	AT1G30960
266253_at	histone deacetylase-related / HD-related	2.94223	up	12.3488	up	12.1211	up	AT2G27840
253131_at	homeobox-leucine zipper protein (HB-2) / HD-ZIP protein	3.55779	up	9.59952	up	14.8678	up	AT4G35550
266346_at	homeobox-leucine zipper protein 17 (HB-17) / HD-ZIP transcription factor 17	2.87409	up	2.06968	up	3.30319	up	AT2G01430
266327_at	homeobox-leucine zipper protein 7 (HB-7) / HD-ZIP transcription factor 7	2.33904	up	25.3348	up	35.5109	up	AT2G46680
258751_at	hydrophobic protein (RCI2B) / low temperature and salt responsive protein (LTI6B)	2.25474	up	8.32332	up	10.0945	up	AT3G05890
254756_at	hypothetical protein	8.42051	up	6.10503	up	14.6546	up	AT4G13235
258613_at	inositol-1(or 4)-monophosphatase, putative / inositol monophosphatase, putative / IMPase, putative	2.18867	up	13.4091	up	13.0014	up	AT3G02870
247477_at	invertase/pectin methylesterase inhibitor family protein	4.08912	up	2.00416	up	4.32992	up	AT5G62340
248150_at	kinesin-like protein C (KATC)	2.13544	up	11.3215	up	9.26407	up	AT5G54670
250277_at	leucine-rich repeat family protein	3.26919	up	2.81149	up	6.60669	up	AT5G12940
252248_at	leucine-rich repeat family protein	3.02909	up	2.99521	up	3.77198	up	AT3G49750
262971_at	leucine-rich repeat family protein / protein kinase family protein	13.6866	up	5.33436	up	10.8269	up	AT1G75640
250820_at	leucine-rich repeat transmembrane protein kinase, putative	3.66291	up	3.11095	up	4.83281	up	AT5G05160
260494_at	leucine-rich repeat transmembrane protein kinase, putative	2.89339	up	4.97038	up	8.3262	up	AT2G41820
248392_at	MATE efflux protein-related	2.61653	up	2.72737	up	1.7601	up	AT5G52050
247962_at	mitogen-activated protein kinase kinase (MAPKK), putative (MKK6)	2.37286	up	2.48538	up	2.34964	up	AT5G56580
254109_at	multi-copper oxidase type I family protein	2.93297	up	7.07349	up	7.91623	up	AT4G25240
261025_at	NC domain-containing protein-related	4.73009	up	2.84676	up	3.94374	up	AT1G01225
260156_at	no apical meristem (NAM) family protein	2.19967	up	2.22866	up	2.91375	up	AT1G52880
248469_at	no apical meristem (NAM) family protein	2.37529	up	6.48454	up	8.2544	up	AT5G50820
257694_at	nucleolar protein Nop56, putative	2.89657	up	10.7027	up	11.4373	up	AT3G12860
256852_at	nucleolin, putative	2.12656	up	10.2391	up	13.5569	up	AT3G18610
251062_at	ovate family protein	2.10295	up	3.21342	up	7.29615	up	AT5G01840
256818_at	oxidoreductase, 2OG-Fe(II) oxygenase family protein	2.28722	up	6.78774	up	10.1307	up	AT3G21420
253104_at	pathogenesis-related thaumatin family protein	3.54497	up	28.2495	up	33.2291	up	AT4G36010
245196_at	pectate lyase family protein	3.6328	up	2.52368	up	2.68136	up	AT1G67750
254689_at	pectate lyase family protein	5.77693	up	10.3634	up	17.6828	up	AT4G13710
254119_at	pectate lyase family protein	2.62595	up	15.447	up	10.8012	up	AT4G24780
246991_at	peroxidase 73 (PER73) (P73) (PRXR11)	2.43869	up	3.80241	up	9.19634	up	AT5G67400
255111_at	peroxidase, putative	2.76508	up	2.1716	up	6.12647	up	AT4G08780
250157_at	peroxidase, putative	2.06335	up	3.39255	up	1.31466	up	AT5G15180
250200_at	peroxidase, putative	25.1721	up	16.382	up	32.0892	up	AT5G14130
264783_at	phosphoenolpyruvate carboxylase kinase	2.55213	up	4.24037	up	6.59384	up	AT1G08650
257217_at	phosphoenolpyruvate carboxylase, putative / PEP carboxylase, putative	2.31407	up	3.84444	up	7.48208	up	AT3G14940
264907_at	phosphoglycerate/bisphosphoglycerate mutase family protein	3.74812	up	4.18842	up	9.52668	up	AT2G17280
259801_at	plastocyanin-like domain-containing protein	3.01694	up	15.0343	up	19.0372	up	AT1G72230
255516_at	pollen Ole e 1 allergen and extensin family protein	3.7805	up	3.86906	up	6.93178	up	AT4G02270
267457_at	pollen Ole e 1 allergen and extensin family protein	2.03032	up	16.107	up	1.77264	up	AT2G33790
250469_at	pollen Ole e 1 allergen and extensin family protein	2.45348	up	16.9886	up	12.2397	up	AT5G10130
250196_at	polyribonucleotide nucleotidyltransferase, putative	2.4808	up	15.7832	up	17.9412	up	AT5G14580
261080_at	proliferating cell nuclear antigen 1 (PCNA1)	2.27519	up	25.6014	up	22.0677	up	AT1G07370
264479_at	protein kinase family protein	4.86876	up	2.11072	up	5.91669	up	AT1G77280
265144_at	protein kinase family protein	6.3188	up	2.1246	up	6.73944	up	AT1G51170
266908_at	protein kinase PINOID (PID)	2.63131	up	2.2017	up	3.3337	up	AT2G34650
267372_at	protein kinase, putative	3.18965	up	5.59506	up	7.85211	up	AT2G26290
262912_at	proton-dependent oligopeptide transport (POT) family protein	2.79077	up	2.75832	up	4.00312	up	AT1G59740
258009_at	pseudouridine synthase family protein	2.67581	up	11.7265	up	12.4701	up	AT3G19440
253416_at	pyruvate decarboxylase, putative	2.35717	up	10.0337	up	15.4093	up	AT4G33070
261917_at	regulator of chromosome condensation (RCC1) family protein / zinc finger protein-related	6.78411	up	6.35027	up	17.2622	up	AT1G65920
256011_at	respiratory burst oxidase protein E (RbohE) / NADPH oxidase	6.90227	up	4.06669	up	15.5149	up	AT1G19230
248820_at	senescence-associated protein-related	3.15612	up	73.994	up	67.3162	up	AT5G47060
260053_at	tetratricopeptide repeat (TPR)-containing protein	2.11114	up	5.25154	up	4.33925	up	AT1G78120
253483_at	transferase family protein	6.7111	up	6.79999	up	10.769	up	AT4G31910
265214_at	tyrosine specific protein phosphatase family protein	2.59033	up	6.2587	up	8.11623	up	AT1G05000
267410_at	ubiquitin-protein ligase-related	2.0829	up	2.04009	up	2.06622	up	AT2G34920
250493_at	U-box domain-containing protein	3.87443	up	2.93677	up	6.05706	up	AT5G09800
263231_at	UDP-glucoronosyl/UDP-glucosyl transferase family protein	14.0775	up	3.53263	up	20.576	up	AT1G05680
245561_at	UDP-glucoronosyl/UDP-glucosyl transferase family protein	2.18814	up	8.42398	up	8.15286	up	AT4G15500
251920_at	uracil phosphoribosyltransferase, putative / UMP pyrophosphorylase, putative / UPRTase, putative	2.06093	up	3.69573	up	4.84806	up	AT3G53900
256443_at	xanthine/uracil permease family protein	3.82132	up	3.87734	up	4.29011	up	AT3G10960
254044_at	xyloglucan:xyloglucosyl transferase / xyloglucan endotransglycosylase / endo-xyloglucan transferase (XTR9)	6.23282	up	8.1043	up	16.7482	up	AT4G25820
253608_at	xyloglucan:xyloglucosyl transferase, putative / xyloglucan endotransglycosylase, putative / endo-xyloglucan transferase, putative	3.12639	up	19.8903	up	40.0723	up	AT4G30290
252607_at	xyloglucan:xyloglucosyl transferase, putative / xyloglucan endotransglycosylase, putative / endo-xyloglucan transferase, putative	3.13476	up	111.507	up	50.2939	up	AT3G44990
258623_at	zinc finger (C2H2 type) family protein	2.05824	up	2.35581	up	2.56348	up	AT3G02790
249306_at	zinc finger (C3HC4-type RING finger) family protein	9.13765	up	15.7015	up	34.357	up	AT5G41400
247795_at	zinc finger (CCCH-type) family protein	2.15592	up	3.09561	up	4.15712	up	AT5G58620
