# Supplementary material for: Glucose and Auxin Signaling Interaction in Controlling Arabidopsis thaliana Seedlings Root Growth and Development
Source: PLoS One. 2009 Feb 18;4(2):e4502. doi: 10.1371/journal.pone.0004502 (PMC2637607; doi:10.1371/journal.pone.0004502)
Supplement: Figure S3 — List of IAA down-regulated genes also affected 2 fold or more up or down by glucose treatment alone. (0.12 MB XLS) [file pone.0004502.s003.xls]

## Sheet: Sheet1
IAA down-regulated genes up or down-regulated by glucose
Probe Set ID	Gene Title	0iaa Vs 0	regulation	3 Vs 0	regulation	3iaa Vs 0	regulation	AGI
257823_at	nodulin, putative	5.08873	down	158.84	down	144.587	down	AT3G25190
259197_at	peroxidase, putative	2.43629	down	72.2839	down	67.8837	down	AT3G03670
260015_at	caffeoyl-CoA 3-O-methyltransferase, putative	2.38134	down	33.6441	down	18.0696	down	AT1G67980
254644_at	Clavata3 / ESR-Related-2 (CLE2)	11.2152	down	23.6161	down	22.1241	down	AT4G18510
261459_at	O-methyltransferase, putative	2.37889	down	19.2135	down	52.5679	down	AT1G21100
249800_at	nodulin MtN3 family protein	2.9256	down	18.1725	down	42.0073	down	AT5G23660
245875_at	proline-rich extensin-like family protein	6.95772	down	17.9036	down	12.8033	down	AT1G26240
259211_at	alpha 1,4-glycosyltransferase family protein / glycosyltransferase sugar-binding DXD motif-containing protein	2.15275	down	16.3396	down	16.1014	down	AT3G09020
262630_at	phospholipid/glycerol acyltransferase family protein	2.36739	down	14.9291	down	14.9599	down	AT1G06520
265796_at	heavy-metal-associated domain-containing protein	2.46794	down	14.1443	down	15.971	down	AT2G35730
251420_at	AP2 domain-containing transcription factor TINY, putative	2.07392	down	12.7881	down	12.3083	down	AT3G60490
260693_at	proton-dependent oligopeptide transport (POT) family protein	2.50675	down	12.1067	down	25.4499	down	AT1G32450
254206_at	pathogenesis-related thaumatin family protein	3.00882	down	11.3275	down	10.176	down	AT4G24180
248931_at	proton-dependent oligopeptide transport (POT) family protein	7.59921	down	11.1253	down	10.8199	down	AT5G46040
264415_at	AP2 domain-containing protein RAP2.6 (RAP2.6)	2.16987	down	11.0015	down	3.78006	down	AT1G43160
261006_at	FAD-binding domain-containing protein	8.21683	down	10.5913	down	10.8245	down	AT1G26410
256306_at	lipase class 3 family protein	2.95627	down	9.82716	down	10.3259	down	AT1G30370
263198_at	GDSL-motif lipase/hydrolase family protein	3.72331	down	9.39787	down	11.8118	down	AT1G53990
265572_at	carbonic anhydrase family protein	6.45497	down	9.2257	down	10.9985	down	AT2G28210
253525_at	expressed protein	7.91887	down	9.18621	down	8.17881	down	AT4G31330
254571_at	hypothetical protein	5.75341	down	9.15982	down	9.34059	down	AT4G19370
253827_at	expressed protein	2.41848	down	8.70119	down	21.5069	down	AT4G28085
264497_at	purine permease-related	2.85761	down	8.61775	down	9.07892	down	AT1G30840
258342_at	leucine-rich repeat family protein / extensin family protein	3.76689	down	8.30141	down	23.6267	down	AT3G22800
246821_at	calmodulin-binding protein	2.32776	down	8.12497	down	7.84735	down	AT5G26920
261450_s_at	O-methyltransferase, putative	13.0941	down	7.66562	down	35.9025	down	AT1G21110 /// AT1G21120
253667_at	peroxidase, putative	4.90733	down	7.59676	down	27.0535	down	AT4G30170
261449_at	O-methyltransferase, putative	5.58393	down	7.43806	down	13.7793	down	AT1G21120
249562_at	disease resistance protein (NBS-LRR class), putative	2.49634	down	7.43679	down	9.35218	down	AT5G38350
247949_at	cytochrome P450, putative	6.05893	down	7.36367	down	21.4327	down	AT5G57220
261606_at	peroxidase, putative	5.82153	down	7.22305	down	32.0067	down	AT1G49570
245082_at	expressed protein	5.28294	down	7.11052	down	8.25964	down	AT2G23270
245041_at	expressed protein	2.05625	down	6.95529	down	6.65476	down	AT2G26530
250695_at	lectin protein kinase family protein	2.83339	down	6.80595	down	15.0805	down	AT5G06740
252534_at	myb family transcription factor (MYB48)	8.65046	down	6.72686	down	24.1091	down	AT3G46130
259558_at	wall-associated kinase, putative	4.92392	down	6.44604	down	6.39723	down	AT1G21230
254660_at	receptor serine/threonine kinase, putative	2.20821	down	6.17663	down	6.04591	down	AT4G18250
255127_at	nodulin MtN21 family protein	4.22896	down	6.10189	down	4.23859	down	AT4G08300
246927_s_at	expressed protein	2.57093	down	5.70722	down	5.45434	down	AT5G25250 /// AT5G25260
261474_at	anionic peroxidase, putative	4.97915	down	5.66577	down	8.36719	down	AT1G14540
248448_at	AP2 domain-containing transcription factor, putative	2.68233	down	5.2152	down	5.76153	down	AT5G51190
265008_at	seven transmembrane MLO family protein / MLO-like protein 6 (MLO6)	2.584	down	5.21465	down	6.28664	down	AT1G61560
259264_at	aldose 1-epimerase family protein	4.41532	down	5.20896	down	5.18049	down	AT3G01260
246963_at	aspartyl protease family protein	2.77287	down	5.17717	down	5.13103	down	AT5G24820
257919_at	myb family transcription factor (MYB15)	3.86098	down	5.16836	down	5.02714	down	AT3G23250
267240_at	DC1 domain-containing protein	4.32857	down	5.15928	down	5.87082	down	AT2G02680
261224_at	subtilase family protein	2.72702	down	5.04027	down	6.35457	down	AT1G20160
258293_at	phosphate transporter, putative (PHO1)	3.29721	down	4.94597	down	5.16521	down	AT3G23430
249408_at	myb family transcription factor	2.05191	down	4.71957	down	6.09687	down	AT5G40330
254905_at	disease resistance protein (TIR-NBS-LRR class), putative	3.6914	down	4.66596	down	4.49693	down	AT4G11170
252529_at	oxidoreductase, 2OG-Fe(II) oxygenase family protein	3.1257	down	4.64226	down	5.92628	down	AT3G46490
265067_at	glutaredoxin family protein	2.029	down	4.47745	down	10.2254	down	AT1G03850
266010_at	zinc finger (C2H2 type) family protein (ZAT11)	4.00508	down	4.40604	down	4.32667	down	AT2G37430
264280_at	glycosyl hydrolase family 1 protein	2.33229	down	4.36962	down	4.47714	down	AT1G61820
253127_at	basic helix-loop-helix (bHLH) family protein	2.03837	down	4.27883	down	3.6529	down	AT4G36060
253822_at	aminotransferase-related	3.27081	down	4.25239	down	6.36774	down	AT4G28410
251771_at	glycosyl transferase family 2 protein	3.11564	down	4.21041	down	4.20761	down	AT3G56000
255252_at	expressed protein	5.04424	down	4.1152	down	6.81952	down	AT4G04990
253747_at	lectin protein kinase family protein	2.18885	down	3.97063	down	4.04296	down	AT4G29050
258629_at	stelar K+ outward rectifier (SKOR) / potassium channel protein	3.66768	down	3.96274	down	3.90241	down	AT3G02850
261021_at	FAD-binding domain-containing protein	25.766	down	3.91435	down	11.9512	down	AT1G26380
260261_at	VQ motif-containing protein	3.36832	down	3.90849	down	4.19956	down	AT1G68450
247215_at	expressed protein	4.86171	down	3.70421	down	5.75609	down	AT5G64905
259276_at	peroxidase 27 (PER27) (P27) (PRXR7)	2.23651	down	3.69916	down	14.0006	down	AT3G01190
259479_at	expressed protein	2.34888	down	3.60764	down	4.646	down	AT1G19020
259447_s_at	ADP-ribosylation factor, putative	2.30964	down	3.57592	down	3.61375	down	AT1G02430 /// AT1G02440
261073_at	josephin protein-related	2.87563	down	3.57381	down	3.88272	down	AT1G07300
249417_at	calcium-binding EF hand family protein	2.13272	down	3.56839	down	2.83017	down	AT5G39670
251401_at	uclacyanin, putative	2.74867	down	3.56737	down	3.5256	down	AT3G60270
264866_at	matrixin family protein	3.32525	down	3.54852	down	4.35731	down	AT1G24140
261005_at	FAD-binding domain-containing protein	3.11381	down	3.42996	down	4.84728	down	AT1G26420
263893_at	WRKY family transcription factor	2.50613	down	3.41382	down	3.32279	down	AT2G21900
245755_at	expressed protein	2.96077	down	3.40705	down	3.22523	down	AT1G35210
263788_at	sarcosine oxidase family protein	2.10352	down	3.39781	down	4.76285	down	AT2G24580
255302_at	methionine sulfoxide reductase domain-containing protein / SeIR domain-containing protein	2.94302	down	3.38233	down	7.54379	down	AT4G04830
250216_at	hypothetical protein	2.01299	down	3.3674	down	3.65091	down	AT5G14090
254324_at	expressed protein	6.34908	down	3.30803	down	5.18838	down	AT4G22640
257382_at	WRKY family transcription factor	2.94778	down	3.1692	down	3.44528	down	AT2G40750
254573_at	pectinacetylesterase family protein	2.30992	down	3.11494	down	3.40776	down	AT4G19420
249188_at	transferase family protein	2.33348	down	3.03844	down	4.52945	down	AT5G42830
256847_at	early nodule-specific protein, putative	2.50278	down	3.00882	down	3.34274	down	AT3G27950
258941_at	monodehydroascorbate reductase, putative	2.21227	down	2.94391	down	3.98673	down	AT3G09940
252222_at	proline-rich family protein	2.55321	down	2.93803	down	3.19138	down	AT3G49840
263565_at	xyloglucan fucosyltransferase, putative (FUT4)	2.02308	down	2.9307	down	2.67746	down	AT2G15390
249001_at	hypothetical protein	2.59383	down	2.9157	down	2.89003	down	AT5G44990
249893_at	expressed protein	3.03932	down	2.89703	down	3.45932	down	AT5G22555
259371_at	universal stress protein (USP) family protein	2.77613	down	2.82624	down	2.74457	down	AT1G69080
250640_at	leucine-rich repeat family protein	2.29993	down	2.79773	down	2.92859	down	AT5G07150
260752_at	expressed protein	2.3654	down	2.78846	down	2.74702	down	AT1G49030
254572_at	alcohol oxidase-related	2.66113	down	2.77115	down	2.95985	down	AT4G19380
263133_at	SOUL heme-binding family protein	2.07522	down	2.75192	down	2.72762	down	AT1G78450
247586_at	major intrinsic family protein / MIP family protein	2.21433	down	2.75093	down	5.18149	down	AT5G60660
250302_at	glycosyl hydrolase family 32 protein	2.79205	down	2.70149	down	3.27738	down	AT5G11920
265159_at	expressed protein	4.49679	down	2.68775	down	3.3826	down	AT1G31060
259260_at	DC1 domain-containing protein	3.27921	down	2.65609	down	3.45738	down	AT3G11370
264988_at	glutathione S-transferase, putative	2.21881	down	2.65448	down	2.94174	down	AT1G27140
262315_at	proline-rich family protein	2.07542	down	2.60683	down	3.72237	down	AT1G70990
263738_at	expressed protein	2.37273	down	2.57865	down	3.88166	down	AT1G60060
251884_at	embryo-abundant protein-related	2.03016	down	2.57741	down	2.80734	down	AT3G54150
258746_at	germin-like protein, putative	2.29974	down	2.57061	down	2.55612	down	AT3G05950
246844_at	myb family transcription factor (MYB4) (MYB86)	2.35607	down	2.53186	down	3.3957	down	AT5G26660
267288_at	stress-responsive protein, putative	2.3858	down	2.48162	down	4.60464	down	AT2G23680
252596_at	lectin protein kinase family protein	2.29313	down	2.4162	down	2.48879	down	AT3G45330
249516_s_at	jacalin lectin family protein	2.31528	down	2.40865	down	3.61789	down	AT5G38540 /// AT5G38550
266561_at	defense-related protein, putative	3.02276	down	2.40296	down	3.40784	down	AT2G23960
253296_at	inositol 1,3,4-trisphosphate 5/6-kinase family protein	2.05744	down	2.34119	down	3.4305	down	AT4G33770
260225_at	glutathione S-transferase, putative	2.95784	down	2.3171	down	2.19754	down	AT1G74590
246993_at	zinc finger (C2H2 type) protein 1 (AZF1)	2.03514	down	2.31564	down	3.18753	down	AT5G67450
245728_at	cytochrome P450 family protein	2.21919	down	2.27864	down	2.34851	down	AT1G73340
246405_at	disease resistance protein (TIR class), putative	2.38379	down	2.27378	down	2.61711	down	AT1G57630
264901_at	sulfate transporter, putative	2.22781	down	2.24419	down	3.02496	down	AT1G23090
253796_at	hypothetical protein	2.45983	down	2.2377	down	3.06267	down	AT4G28460
249890_at	WRKY family transcription factor	2.33187	down	2.20531	down	2.58603	down	AT5G22570
264804_at	CLAVATA1 receptor kinase (CLV1)	2.23051	down	2.19277	down	2.17499	down	AT1G08590
247755_at	subtilase family protein	2.15941	down	2.16652	down	2.50437	down	AT5G59090
259428_at	mitogen-activated protein kinase, putative / MAPK, putative (MPK11)	2.30945	down	2.15561	down	2.46269	down	AT1G01560
257197_at	selenium-binding family protein	5.70896	down	2.11294	down	5.4729	down	AT3G23800
254213_at	aminotransferase class I and II family protein	2.01704	down	2.10733	down	2.14138	down	AT4G23590
246703_at	protein kinase family protein	4.08773	down	2.05265	down	2.75643	down	AT5G28080
246913_at	zinc finger (GATA type) family protein	2.07786	down	2.04884	down	2.98096	down	AT5G25830
249264_s_at	disease resistance protein (TIR-NBS-LRR class), putative	2.19996	down	2.04503	down	2.84262	down	AT5G41740 /// AT5G41750
246933_at	zinc finger (C2H2 type) family protein (ZFP3)	3.54575	down	2.01819	down	2.31428	down	AT5G25160
247600_at	receptor-like protein kinase (ATR1) (MYB34)	2.31502	down	123.465	up	73.0603	up	AT5G60890
253215_at	nodulin family protein	2.55517	down	26.814	up	19.7726	up	AT4G34950
255773_at	sulfotransferase family protein	2.35101	down	25.6984	up	13.5907	up	AT1G18590
258287_at	sulfate transporter, putative	2.11652	down	23.6833	up	6.21828	up	AT3G15990
266326_at	cytochrome b5, putative	5.13997	down	23.6238	up	12.4694	up	AT2G46650
266209_at	centroradialis protein, putative (CEN)	10.9804	down	20.4913	up	21.4989	up	AT2G27550
263252_at	zinc finger (B-box type) family protein / salt tolerance-like protein (STH)	2.32241	down	18.2221	up	10.5224	up	AT2G31380
252827_at	cytochrome P450 79B2, putative (CYP79B2)	12.0843	down	17.41	up	6.79875	up	AT4G39950
247549_at	myb family transcription factor (MYB28)	4.69507	down	16.462	up	9.38936	up	AT5G61420
266672_at	inorganic phosphate transporter, putative	2.38268	down	15.1917	up	12.7739	up	AT2G29650
246490_at	adenosylmethionine decarboxylase family protein	2.07374	down	13.4019	up	13.5436	up	AT5G15950
252870_at	adenylylsulfate kinase 2 (AKN2)	5.33127	down	12.5606	up	5.05069	up	AT4G39940
261956_at	short-chain dehydrogenase/reductase (SDR) family protein	5.87608	down	11.9535	up	1.77521	down	AT1G64590
262736_at	GDSL-motif lipase, putative	3.19369	down	11.6013	up	9.99271	up	AT1G28570
256751_at	chloride channel protein (CLC-b)	5.61133	down	11.39	up	6.7583	up	AT3G27170
267382_at	lipid transfer protein-related	2.20347	down	10.9574	up	8.96422	up	AT2G44300
261420_at	beta-ketoacyl-CoA synthase family protein	2.36608	down	10.1953	up	19.0747	up	AT1G07720
252921_at	enhanced disease susceptibility 5 (EDS5) / salicylic acid induction deficient 1 (SID1)	3.43406	down	9.65944	up	4.77202	up	AT4G39030
247727_at	haloacid dehalogenase-like hydrolase family protein	2.57356	down	9.56842	up	3.44913	up	AT5G59490
247634_at	late embryogenesis abundant protein-related / LEA protein-related	3.54462	down	9.06016	up	3.19446	down	AT5G60520
267497_at	glutaredoxin family protein	2.05054	down	7.99247	up	7.37867	up	AT2G30540
251060_at	CBL-interacting protein kinase 14 (CIPK14)	2.08754	down	7.02095	up	6.0565	up	AT5G01820
253619_at	glycine-rich protein	3.20909	down	6.4616	up	2.20623	up	AT4G30460
264470_at	cytochrome P450, putative	2.55994	down	5.25935	up	2.05558	down	AT1G67110
253696_at	FAD-binding domain-containing protein / cytokinin oxidase family protein	4.1668	down	5.24194	up	4.34761	down	AT4G29740
262743_at	calcium-binding EF hand family protein	2.80928	down	4.89146	up	1.41523	up	AT1G29020
248209_at	glycosyltransferase family protein	2.62537	down	4.88975	up	2.41294	up	AT5G53990
264745_at	5'-adenylylsulfate reductase 2, chloroplast (APR2) (APSR) / adenosine 5'-phosphosulfate 5'-adenylylsulfate (APS) sulfotransferase 2 / 3'-phosphoadenosine-5'-phosphosulfate (PAPS) reductase homolog 43 (PRH-43)	2.00407	down	4.85473	up	3.95115	up	AT1G62180
256376_s_at	S-adenosyl-L-methionine:carboxyl methyltransferase family protein	4.88097	down	4.77507	up	1.73678	up	AT1G66690 /// AT1G66700
260568_at	chitinase, putative	2.26559	down	4.74384	up	3.61266	up	AT2G43570
256781_at	disease resistance response protein-related/ dirigent protein-related	2.26092	down	4.53456	up	4.04428	up	AT3G13650
258047_at	4-coumarate--CoA ligase 2 / 4-coumaroyl-CoA synthase 2 (4CL2)	2.24904	down	4.51536	up	3.55707	up	AT3G21240
258037_at	4-coumarate--CoA ligase, putative / 4-coumaroyl-CoA synthase, putative (4CL)	4.37958	down	4.45322	up	3.88998	up	AT3G21230
261899_at	cinnamoyl-CoA reductase, putative	2.77182	down	4.44846	up	2.04185	up	AT1G80820
251916_at	proton-dependent oligopeptide transport (POT) family protein	3.08038	down	4.38609	up	1.08487	down	AT3G53960
247239_at	pectinesterase family protein	2.20441	down	4.19238	up	2.88258	up	AT5G64640
259786_at	GDSL-motif lipase/hydrolase family protein	2.15302	down	4.0256	up	3.04724	up	AT1G29660
257978_at	protein kinase family protein	2.57788	down	3.97029	up	1.5652	up	AT3G20860
265939_at	DC1 domain-containing protein	2.44405	down	3.82451	up	4.1937	up	AT2G19650
263845_at	phenylalanine ammonia-lyase 1 (PAL1)	2.50625	down	3.71392	up	2.64623	up	AT2G37040
248247_at	basic helix-loop-helix (bHLH) family protein	2.2424	down	3.52471	up	3.3256	up	AT5G53210
253957_at	arabinogalactan-protein (AGP13)	4.22968	down	3.24002	up	2.91173	down	AT4G26320
263208_at	zinc finger (C2H2 type) family protein	8.436	down	3.23183	up	2.64594	down	AT1G10480
252377_at	proton-dependent oligopeptide transport (POT) family protein	2.27745	down	3.19213	up	2.87512	up	AT3G47960
263599_at	histidine kinase (AHK4) (WOL)	2.19128	down	3.18199	up	1.52756	up	AT2G01830
251646_at	expressed protein	2.00019	down	3.16842	up	2.09287	up	AT3G57780
257480_at	hypothetical protein	2.0217	down	2.98038	up	1.10861	up	AT1G15640
257066_at	protease inhibitor/seed storage/lipid transfer protein (LTP) family protein	2.09818	down	2.95621	up	1.62661	up	AT3G18280
264148_at	no apical meristem (NAM) family protein	3.58795	down	2.9479	up	2.28947	up	AT1G02220
252334_at	mitochondrial phosphate transporter, putative	2.14754	down	2.94494	up	3.41864	up	AT3G48850
247406_at	two-component responsive regulator / response regulator 6 (ARR6)	6.48012	down	2.74334	up	2.03999	down	AT5G62920
254385_s_at	methionine sulfoxide reductase domain-containing protein / SeIR domain-containing protein	6.02327	down	2.69941	up	1.36131	down	AT4G21830 /// AT4G21840
264898_at	invertase/pectin methylesterase inhibitor family protein	2.7431	down	2.63987	up	2.92567	up	AT1G23205
248978_at	disease resistance protein (TIR class), putative	2.25937	down	2.63352	up	2.06904	up	AT5G45070
248277_at	ABC transporter family protein	2.06704	down	2.62834	up	2.15652	up	AT5G52860
251857_at	RNA recognition motif (RRM)-containing protein	2.20913	down	2.37634	up	2.69087	down	AT3G54770
254606_at	major intrinsic family protein / MIP family protein	3.26275	down	2.34318	up	3.09472	down	AT4G19030
265920_s_at	secretory protein, putative	3.14949	down	2.31694	up	2.00046	up	AT2G15120 /// AT2G15220
247035_at	basic helix-loop-helix (bHLH) family protein	2.13719	down	2.15946	up	2.01524	up	AT5G67110
245840_at	expressed protein	2.033	down	2.15914	up	3.02037	up	AT1G58420
247243_at	nodulin MtN21 family protein	2.04372	down	2.13581	up	1.52835	up	AT5G64700
257641_s_at	early-responsive to dehydration stress protein (ERD12)	2.04511	down	2.03852	up	1.58137	up	AT3G25760 /// AT3G25770
256168_at	leucine-rich repeat protein kinase, putative	4.69919	down	2.03669	up	1.01651	down	AT1G51805
259169_at	phosphoesterase family protein	2.53561	down	2.00918	up	1.12121	up	AT3G03520

## Sheet: Sheet2
IAA down-regulated genes also down-regulated by glucose (sorted by gene title)
Probe Set ID	Gene Title	0iaa Vs 0	regulation	3 Vs 0	regulation	3iaa Vs 0	regulation	AGI
259447_s_at	ADP-ribosylation factor, putative	2.30964	down	3.57592	down	3.61375	down	AT1G02430 /// AT1G02440
254572_at	alcohol oxidase-related	2.66113	down	2.77115	down	2.95985	down	AT4G19380
259264_at	aldose 1-epimerase family protein	4.41532	down	5.20896	down	5.18049	down	AT3G01260
259211_at	alpha 1,4-glycosyltransferase family protein / glycosyltransferase sugar-binding DXD motif-containing protein	2.15275	down	16.3396	down	16.1014	down	AT3G09020
254213_at	aminotransferase class I and II family protein	2.01704	down	2.10733	down	2.14138	down	AT4G23590
253822_at	aminotransferase-related	3.27081	down	4.25239	down	6.36774	down	AT4G28410
261474_at	anionic peroxidase, putative	4.97915	down	5.66577	down	8.36719	down	AT1G14540
264415_at	AP2 domain-containing protein RAP2.6 (RAP2.6)	2.16987	down	11.0015	down	3.78006	down	AT1G43160
251420_at	AP2 domain-containing transcription factor TINY, putative	2.07392	down	12.7881	down	12.3083	down	AT3G60490
248448_at	AP2 domain-containing transcription factor, putative	2.68233	down	5.2152	down	5.76153	down	AT5G51190
246963_at	aspartyl protease family protein	2.77287	down	5.17717	down	5.13103	down	AT5G24820
253127_at	basic helix-loop-helix (bHLH) family protein	2.03837	down	4.27883	down	3.6529	down	AT4G36060
260015_at	caffeoyl-CoA 3-O-methyltransferase, putative	2.38134	down	33.6441	down	18.0696	down	AT1G67980
249417_at	calcium-binding EF hand family protein	2.13272	down	3.56839	down	2.83017	down	AT5G39670
246821_at	calmodulin-binding protein	2.32776	down	8.12497	down	7.84735	down	AT5G26920
265572_at	carbonic anhydrase family protein	6.45497	down	9.2257	down	10.9985	down	AT2G28210
264804_at	CLAVATA1 receptor kinase (CLV1)	2.23051	down	2.19277	down	2.17499	down	AT1G08590
254644_at	Clavata3 / ESR-Related-2 (CLE2)	11.2152	down	23.6161	down	22.1241	down	AT4G18510
245728_at	cytochrome P450 family protein	2.21919	down	2.27864	down	2.34851	down	AT1G73340
247949_at	cytochrome P450, putative	6.05893	down	7.36367	down	21.4327	down	AT5G57220
267240_at	DC1 domain-containing protein	4.32857	down	5.15928	down	5.87082	down	AT2G02680
259260_at	DC1 domain-containing protein	3.27921	down	2.65609	down	3.45738	down	AT3G11370
266561_at	defense-related protein, putative	3.02276	down	2.40296	down	3.40784	down	AT2G23960
249562_at	disease resistance protein (NBS-LRR class), putative	2.49634	down	7.43679	down	9.35218	down	AT5G38350
246405_at	disease resistance protein (TIR class), putative	2.38379	down	2.27378	down	2.61711	down	AT1G57630
254905_at	disease resistance protein (TIR-NBS-LRR class), putative	3.6914	down	4.66596	down	4.49693	down	AT4G11170
249264_s_at	disease resistance protein (TIR-NBS-LRR class), putative	2.19996	down	2.04503	down	2.84262	down	AT5G41740 /// AT5G41750
256847_at	early nodule-specific protein, putative	2.50278	down	3.00882	down	3.34274	down	AT3G27950
251884_at	embryo-abundant protein-related	2.03016	down	2.57741	down	2.80734	down	AT3G54150
253525_at	expressed protein	7.91887	down	9.18621	down	8.17881	down	AT4G31330
253827_at	expressed protein	2.41848	down	8.70119	down	21.5069	down	AT4G28085
245082_at	expressed protein	5.28294	down	7.11052	down	8.25964	down	AT2G23270
245041_at	expressed protein	2.05625	down	6.95529	down	6.65476	down	AT2G26530
246927_s_at	expressed protein	2.57093	down	5.70722	down	5.45434	down	AT5G25250 /// AT5G25260
255252_at	expressed protein	5.04424	down	4.1152	down	6.81952	down	AT4G04990
247215_at	expressed protein	4.86171	down	3.70421	down	5.75609	down	AT5G64905
259479_at	expressed protein	2.34888	down	3.60764	down	4.646	down	AT1G19020
245755_at	expressed protein	2.96077	down	3.40705	down	3.22523	down	AT1G35210
254324_at	expressed protein	6.34908	down	3.30803	down	5.18838	down	AT4G22640
249893_at	expressed protein	3.03932	down	2.89703	down	3.45932	down	AT5G22555
260752_at	expressed protein	2.3654	down	2.78846	down	2.74702	down	AT1G49030
265159_at	expressed protein	4.49679	down	2.68775	down	3.3826	down	AT1G31060
263738_at	expressed protein	2.37273	down	2.57865	down	3.88166	down	AT1G60060
261006_at	FAD-binding domain-containing protein	8.21683	down	10.5913	down	10.8245	down	AT1G26410
261021_at	FAD-binding domain-containing protein	25.766	down	3.91435	down	11.9512	down	AT1G26380
261005_at	FAD-binding domain-containing protein	3.11381	down	3.42996	down	4.84728	down	AT1G26420
263198_at	GDSL-motif lipase/hydrolase family protein	3.72331	down	9.39787	down	11.8118	down	AT1G53990
258746_at	germin-like protein, putative	2.29974	down	2.57061	down	2.55612	down	AT3G05950
265067_at	glutaredoxin family protein	2.029	down	4.47745	down	10.2254	down	AT1G03850
264988_at	glutathione S-transferase, putative	2.21881	down	2.65448	down	2.94174	down	AT1G27140
260225_at	glutathione S-transferase, putative	2.95784	down	2.3171	down	2.19754	down	AT1G74590
264280_at	glycosyl hydrolase family 1 protein	2.33229	down	4.36962	down	4.47714	down	AT1G61820
250302_at	glycosyl hydrolase family 32 protein	2.79205	down	2.70149	down	3.27738	down	AT5G11920
251771_at	glycosyl transferase family 2 protein	3.11564	down	4.21041	down	4.20761	down	AT3G56000
265796_at	heavy-metal-associated domain-containing protein	2.46794	down	14.1443	down	15.971	down	AT2G35730
254571_at	hypothetical protein	5.75341	down	9.15982	down	9.34059	down	AT4G19370
250216_at	hypothetical protein	2.01299	down	3.3674	down	3.65091	down	AT5G14090
249001_at	hypothetical protein	2.59383	down	2.9157	down	2.89003	down	AT5G44990
253796_at	hypothetical protein	2.45983	down	2.2377	down	3.06267	down	AT4G28460
253296_at	inositol 1,3,4-trisphosphate 5/6-kinase family protein	2.05744	down	2.34119	down	3.4305	down	AT4G33770
249516_s_at	jacalin lectin family protein	2.31528	down	2.40865	down	3.61789	down	AT5G38540 /// AT5G38550
261073_at	josephin protein-related	2.87563	down	3.57381	down	3.88272	down	AT1G07300
250695_at	lectin protein kinase family protein	2.83339	down	6.80595	down	15.0805	down	AT5G06740
253747_at	lectin protein kinase family protein	2.18885	down	3.97063	down	4.04296	down	AT4G29050
252596_at	lectin protein kinase family protein	2.29313	down	2.4162	down	2.48879	down	AT3G45330
250640_at	leucine-rich repeat family protein	2.29993	down	2.79773	down	2.92859	down	AT5G07150
258342_at	leucine-rich repeat family protein / extensin family protein	3.76689	down	8.30141	down	23.6267	down	AT3G22800
256306_at	lipase class 3 family protein	2.95627	down	9.82716	down	10.3259	down	AT1G30370
247586_at	major intrinsic family protein / MIP family protein	2.21433	down	2.75093	down	5.18149	down	AT5G60660
264866_at	matrixin family protein	3.32525	down	3.54852	down	4.35731	down	AT1G24140
255302_at	methionine sulfoxide reductase domain-containing protein / SeIR domain-containing protein	2.94302	down	3.38233	down	7.54379	down	AT4G04830
259428_at	mitogen-activated protein kinase, putative / MAPK, putative (MPK11)	2.30945	down	2.15561	down	2.46269	down	AT1G01560
258941_at	monodehydroascorbate reductase, putative	2.21227	down	2.94391	down	3.98673	down	AT3G09940
249408_at	myb family transcription factor	2.05191	down	4.71957	down	6.09687	down	AT5G40330
257919_at	myb family transcription factor (MYB15)	3.86098	down	5.16836	down	5.02714	down	AT3G23250
246844_at	myb family transcription factor (MYB4) (MYB86)	2.35607	down	2.53186	down	3.3957	down	AT5G26660
252534_at	myb family transcription factor (MYB48)	8.65046	down	6.72686	down	24.1091	down	AT3G46130
255127_at	nodulin MtN21 family protein	4.22896	down	6.10189	down	4.23859	down	AT4G08300
249800_at	nodulin MtN3 family protein	2.9256	down	18.1725	down	42.0073	down	AT5G23660
257823_at	nodulin, putative	5.08873	down	158.84	down	144.587	down	AT3G25190
261459_at	O-methyltransferase, putative	2.37889	down	19.2135	down	52.5679	down	AT1G21100
261450_s_at	O-methyltransferase, putative	13.0941	down	7.66562	down	35.9025	down	AT1G21110 /// AT1G21120
261449_at	O-methyltransferase, putative	5.58393	down	7.43806	down	13.7793	down	AT1G21120
252529_at	oxidoreductase, 2OG-Fe(II) oxygenase family protein	3.1257	down	4.64226	down	5.92628	down	AT3G46490
254206_at	pathogenesis-related thaumatin family protein	3.00882	down	11.3275	down	10.176	down	AT4G24180
254573_at	pectinacetylesterase family protein	2.30992	down	3.11494	down	3.40776	down	AT4G19420
259276_at	peroxidase 27 (PER27) (P27) (PRXR7)	2.23651	down	3.69916	down	14.0006	down	AT3G01190
259197_at	peroxidase, putative	2.43629	down	72.2839	down	67.8837	down	AT3G03670
253667_at	peroxidase, putative	4.90733	down	7.59676	down	27.0535	down	AT4G30170
261606_at	peroxidase, putative	5.82153	down	7.22305	down	32.0067	down	AT1G49570
258293_at	phosphate transporter, putative (PHO1)	3.29721	down	4.94597	down	5.16521	down	AT3G23430
262630_at	phospholipid/glycerol acyltransferase family protein	2.36739	down	14.9291	down	14.9599	down	AT1G06520
245875_at	proline-rich extensin-like family protein	6.95772	down	17.9036	down	12.8033	down	AT1G26240
252222_at	proline-rich family protein	2.55321	down	2.93803	down	3.19138	down	AT3G49840
262315_at	proline-rich family protein	2.07542	down	2.60683	down	3.72237	down	AT1G70990
246703_at	protein kinase family protein	4.08773	down	2.05265	down	2.75643	down	AT5G28080
260693_at	proton-dependent oligopeptide transport (POT) family protein	2.50675	down	12.1067	down	25.4499	down	AT1G32450
248931_at	proton-dependent oligopeptide transport (POT) family protein	7.59921	down	11.1253	down	10.8199	down	AT5G46040
264497_at	purine permease-related	2.85761	down	8.61775	down	9.07892	down	AT1G30840
254660_at	receptor serine/threonine kinase, putative	2.20821	down	6.17663	down	6.04591	down	AT4G18250
263788_at	sarcosine oxidase family protein	2.10352	down	3.39781	down	4.76285	down	AT2G24580
257197_at	selenium-binding family protein	5.70896	down	2.11294	down	5.4729	down	AT3G23800
265008_at	seven transmembrane MLO family protein / MLO-like protein 6 (MLO6)	2.584	down	5.21465	down	6.28664	down	AT1G61560
263133_at	SOUL heme-binding family protein	2.07522	down	2.75192	down	2.72762	down	AT1G78450
258629_at	stelar K+ outward rectifier (SKOR) / potassium channel protein	3.66768	down	3.96274	down	3.90241	down	AT3G02850
267288_at	stress-responsive protein, putative	2.3858	down	2.48162	down	4.60464	down	AT2G23680
261224_at	subtilase family protein	2.72702	down	5.04027	down	6.35457	down	AT1G20160
247755_at	subtilase family protein	2.15941	down	2.16652	down	2.50437	down	AT5G59090
264901_at	sulfate transporter, putative	2.22781	down	2.24419	down	3.02496	down	AT1G23090
249188_at	transferase family protein	2.33348	down	3.03844	down	4.52945	down	AT5G42830
251401_at	uclacyanin, putative	2.74867	down	3.56737	down	3.5256	down	AT3G60270
259371_at	universal stress protein (USP) family protein	2.77613	down	2.82624	down	2.74457	down	AT1G69080
260261_at	VQ motif-containing protein	3.36832	down	3.90849	down	4.19956	down	AT1G68450
259558_at	wall-associated kinase, putative	4.92392	down	6.44604	down	6.39723	down	AT1G21230
263893_at	WRKY family transcription factor	2.50613	down	3.41382	down	3.32279	down	AT2G21900
257382_at	WRKY family transcription factor	2.94778	down	3.1692	down	3.44528	down	AT2G40750
249890_at	WRKY family transcription factor	2.33187	down	2.20531	down	2.58603	down	AT5G22570
263565_at	xyloglucan fucosyltransferase, putative (FUT4)	2.02308	down	2.9307	down	2.67746	down	AT2G15390
266010_at	zinc finger (C2H2 type) family protein (ZAT11)	4.00508	down	4.40604	down	4.32667	down	AT2G37430
246933_at	zinc finger (C2H2 type) family protein (ZFP3)	3.54575	down	2.01819	down	2.31428	down	AT5G25160
246993_at	zinc finger (C2H2 type) protein 1 (AZF1)	2.03514	down	2.31564	down	3.18753	down	AT5G67450
246913_at	zinc finger (GATA type) family protein	2.07786	down	2.04884	down	2.98096	down	AT5G25830

## Sheet: Sheet3
IAA down-regulated genes up-regulated by glucose (sorted by gene title)
Probe Set ID	Gene Title	0iaa Vs 0	regulation	3 Vs 0	regulation	3iaa Vs 0	regulation	AGI
258047_at	4-coumarate--CoA ligase 2 / 4-coumaroyl-CoA synthase 2 (4CL2)	2.24904	down	4.51536	up	3.55707	up	AT3G21240
258037_at	4-coumarate--CoA ligase, putative / 4-coumaroyl-CoA synthase, putative (4CL)	4.37958	down	4.45322	up	3.88998	up	AT3G21230
264745_at	5'-adenylylsulfate reductase 2, chloroplast (APR2) (APSR) / adenosine 5'-phosphosulfate 5'-adenylylsulfate (APS) sulfotransferase 2 / 3'-phosphoadenosine-5'-phosphosulfate (PAPS) reductase homolog 43 (PRH-43)	2.00407	down	4.85473	up	3.95115	up	AT1G62180
248277_at	ABC transporter family protein	2.06704	down	2.62834	up	2.15652	up	AT5G52860
246490_at	adenosylmethionine decarboxylase family protein	2.07374	down	13.4019	up	13.5436	up	AT5G15950
252870_at	adenylylsulfate kinase 2 (AKN2)	5.33127	down	12.5606	up	5.05069	up	AT4G39940
253957_at	arabinogalactan-protein (AGP13)	4.22968	down	3.24002	up	2.91173	down	AT4G26320
248247_at	basic helix-loop-helix (bHLH) family protein	2.2424	down	3.52471	up	3.3256	up	AT5G53210
247035_at	basic helix-loop-helix (bHLH) family protein	2.13719	down	2.15946	up	2.01524	up	AT5G67110
261420_at	beta-ketoacyl-CoA synthase family protein	2.36608	down	10.1953	up	19.0747	up	AT1G07720
262743_at	calcium-binding EF hand family protein	2.80928	down	4.89146	up	1.41523	up	AT1G29020
251060_at	CBL-interacting protein kinase 14 (CIPK14)	2.08754	down	7.02095	up	6.0565	up	AT5G01820
266209_at	centroradialis protein, putative (CEN)	10.9804	down	20.4913	up	21.4989	up	AT2G27550
260568_at	chitinase, putative	2.26559	down	4.74384	up	3.61266	up	AT2G43570
256751_at	chloride channel protein (CLC-b)	5.61133	down	11.39	up	6.7583	up	AT3G27170
261899_at	cinnamoyl-CoA reductase, putative	2.77182	down	4.44846	up	2.04185	up	AT1G80820
266326_at	cytochrome b5, putative	5.13997	down	23.6238	up	12.4694	up	AT2G46650
252827_at	cytochrome P450 79B2, putative (CYP79B2)	12.0843	down	17.41	up	6.79875	up	AT4G39950
264470_at	cytochrome P450, putative	2.55994	down	5.25935	up	2.05558	down	AT1G67110
265939_at	DC1 domain-containing protein	2.44405	down	3.82451	up	4.1937	up	AT2G19650
248978_at	disease resistance protein (TIR class), putative	2.25937	down	2.63352	up	2.06904	up	AT5G45070
256781_at	disease resistance response protein-related/ dirigent protein-related	2.26092	down	4.53456	up	4.04428	up	AT3G13650
257641_s_at	early-responsive to dehydration stress protein (ERD12)	2.04511	down	2.03852	up	1.58137	up	AT3G25760 /// AT3G25770
252921_at	enhanced disease susceptibility 5 (EDS5) / salicylic acid induction deficient 1 (SID1)	3.43406	down	9.65944	up	4.77202	up	AT4G39030
251646_at	expressed protein	2.00019	down	3.16842	up	2.09287	up	AT3G57780
245840_at	expressed protein	2.033	down	2.15914	up	3.02037	up	AT1G58420
253696_at	FAD-binding domain-containing protein / cytokinin oxidase family protein	4.1668	down	5.24194	up	4.34761	down	AT4G29740
262736_at	GDSL-motif lipase, putative	3.19369	down	11.6013	up	9.99271	up	AT1G28570
259786_at	GDSL-motif lipase/hydrolase family protein	2.15302	down	4.0256	up	3.04724	up	AT1G29660
267497_at	glutaredoxin family protein	2.05054	down	7.99247	up	7.37867	up	AT2G30540
253619_at	glycine-rich protein	3.20909	down	6.4616	up	2.20623	up	AT4G30460
248209_at	glycosyltransferase family protein	2.62537	down	4.88975	up	2.41294	up	AT5G53990
247727_at	haloacid dehalogenase-like hydrolase family protein	2.57356	down	9.56842	up	3.44913	up	AT5G59490
263599_at	histidine kinase (AHK4) (WOL)	2.19128	down	3.18199	up	1.52756	up	AT2G01830
257480_at	hypothetical protein	2.0217	down	2.98038	up	1.10861	up	AT1G15640
266672_at	inorganic phosphate transporter, putative	2.38268	down	15.1917	up	12.7739	up	AT2G29650
264898_at	invertase/pectin methylesterase inhibitor family protein	2.7431	down	2.63987	up	2.92567	up	AT1G23205
247634_at	late embryogenesis abundant protein-related / LEA protein-related	3.54462	down	9.06016	up	3.19446	down	AT5G60520
256168_at	leucine-rich repeat protein kinase, putative	4.69919	down	2.03669	up	1.01651	down	AT1G51805
267382_at	lipid transfer protein-related	2.20347	down	10.9574	up	8.96422	up	AT2G44300
254606_at	major intrinsic family protein / MIP family protein	3.26275	down	2.34318	up	3.09472	down	AT4G19030
254385_s_at	methionine sulfoxide reductase domain-containing protein / SeIR domain-containing protein	6.02327	down	2.69941	up	1.36131	down	AT4G21830 /// AT4G21840
252334_at	mitochondrial phosphate transporter, putative	2.14754	down	2.94494	up	3.41864	up	AT3G48850
247549_at	myb family transcription factor (MYB28)	4.69507	down	16.462	up	9.38936	up	AT5G61420
264148_at	no apical meristem (NAM) family protein	3.58795	down	2.9479	up	2.28947	up	AT1G02220
253215_at	nodulin family protein	2.55517	down	26.814	up	19.7726	up	AT4G34950
247243_at	nodulin MtN21 family protein	2.04372	down	2.13581	up	1.52835	up	AT5G64700
247239_at	pectinesterase family protein	2.20441	down	4.19238	up	2.88258	up	AT5G64640
263845_at	phenylalanine ammonia-lyase 1 (PAL1)	2.50625	down	3.71392	up	2.64623	up	AT2G37040
259169_at	phosphoesterase family protein	2.53561	down	2.00918	up	1.12121	up	AT3G03520
257066_at	protease inhibitor/seed storage/lipid transfer protein (LTP) family protein	2.09818	down	2.95621	up	1.62661	up	AT3G18280
257978_at	protein kinase family protein	2.57788	down	3.97029	up	1.5652	up	AT3G20860
251916_at	proton-dependent oligopeptide transport (POT) family protein	3.08038	down	4.38609	up	1.08487	down	AT3G53960
252377_at	proton-dependent oligopeptide transport (POT) family protein	2.27745	down	3.19213	up	2.87512	up	AT3G47960
247600_at	receptor-like protein kinase (ATR1) (MYB34)	2.31502	down	123.465	up	73.0603	up	AT5G60890
251857_at	RNA recognition motif (RRM)-containing protein	2.20913	down	2.37634	up	2.69087	down	AT3G54770
256376_s_at	S-adenosyl-L-methionine:carboxyl methyltransferase family protein	4.88097	down	4.77507	up	1.73678	up	AT1G66690 /// AT1G66700
265920_s_at	secretory protein, putative	3.14949	down	2.31694	up	2.00046	up	AT2G15120 /// AT2G15220
261956_at	short-chain dehydrogenase/reductase (SDR) family protein	5.87608	down	11.9535	up	1.77521	down	AT1G64590
258287_at	sulfate transporter, putative	2.11652	down	23.6833	up	6.21828	up	AT3G15990
255773_at	sulfotransferase family protein	2.35101	down	25.6984	up	13.5907	up	AT1G18590
247406_at	two-component responsive regulator / response regulator 6 (ARR6)	6.48012	down	2.74334	up	2.03999	down	AT5G62920
263252_at	zinc finger (B-box type) family protein / salt tolerance-like protein (STH)	2.32241	down	18.2221	up	10.5224	up	AT2G31380
263208_at	zinc finger (C2H2 type) family protein	8.436	down	3.23183	up	2.64594	down	AT1G10480
