# Supplementary material for: Glucose and Auxin Signaling Interaction in Controlling Arabidopsis thaliana Seedlings Root Growth and Development
Source: PLoS One. 2009 Feb 18;4(2):e4502. doi: 10.1371/journal.pone.0004502 (PMC2637607; doi:10.1371/journal.pone.0004502)
Supplement: Figure S4 — List of IAA up-regulated genes whose IAA-induction was either lost or modulated up or down 2 fold or more on simultaneous glucose treatment. (0.33 MB XLS) [file pone.0004502.s004.xls]

## Sheet: Sheet1
IAA up-regulated genes induction affected 2 fold or more up or down by glucose
Probe Set ID	Gene Title	0iaa Vs 0	regulation	3 Vs 0	regulation	3iaa Vs 0	regulation	AGI
263890_at	auxin-responsive family protein	10.9681	up	1.19905	down	1.17101	down	AT2G37030
247474_at	expressed protein	6.82896	up	3.09707	down	1.09745	down	AT5G62280
255177_at	1-aminocyclopropane-1-carboxylate synthase, putative / ACC synthase, putative	6.82375	up	4.37199	down	2.04136	down	AT4G08040
252765_at	expressed protein	6.78147	up	3.54683	down	1.73475	down	AT3G42800
259268_at	plastocyanin-like domain-containing protein	6.48166	up	2.07298	down	1.04107	down	AT3G01070
259787_at	auxin-responsive protein, putative	5.32546	up	1.74287	down	1.2209	down	AT1G29460
259332_at	auxin-responsive protein, putative	4.61511	up	1.47049	down	1.25566	down	AT3G03830
267024_s_at	major intrinsic family protein / MIP family protein	4.42015	up	5.45306	down	1.96235	down	AT2G29870 /// AT2G34390
257927_at	ethylene-responsive factor 1 / ethylene response factor 1 (ERF1)	4.20976	up	1.6993	down	1.65179	down	AT3G23240
266832_at	protein kinase family protein	4.01389	up	2.87005	down	1.05316	down	AT2G30040
265327_at	expressed protein	3.982	up	1.27268	down	1.08463	down	AT2G18210
259331_at	auxin-responsive protein, putative	3.64591	up	1.19873	down	1.1139	down	AT3G03840
262303_at	homeobox-leucine zipper protein, putative / HD-ZIP transcription factor, putative	3.56743	up	1.29622	down	1.22575	down	AT1G70920
257026_at	hypothetical protein	3.45912	up	2.37449	down	1.20177	down	AT3G19200
256743_at	expressed protein	3.14318	up	10.8847	down	8.50283	down	AT3G29370
261717_at	basic helix-loop-helix (bHLH) family protein	3.06567	up	1.09836	down	1.14879	down	AT1G18400
251377_at	expressed protein	3.03116	up	1.58776	down	1.00276	down	AT3G60650
252970_at	auxin-responsive protein / small auxin up RNA (SAUR-AC1)	2.92078	up	1.56581	down	1.04485	down	AT4G38850
263931_at	expressed protein	2.87588	up	3.32739	down	1.03331	down	AT2G36220
251358_at	shaggy-related protein kinase beta / ASK-beta (ASK2)	2.8411	up	4.19426	down	1.08317	down	AT3G61160
248104_at	S-adenosyl-L-methionine:carboxyl methyltransferase family protein	2.77297	up	5.04707	down	2.48573	down	AT5G55250
248456_at	F-box family protein	2.68641	up	2.59325	down	1.48999	down	AT5G51380
252498_at	DC1 domain-containing protein	2.64291	up	2.22542	down	1.20583	down	AT3G46810
258516_at	myb family transcription factor (MYB108)	2.61087	up	1.24122	down	1.26315	down	AT3G06490
251974_at	myb family transcription factor (MYB27)	2.59477	up	1.29837	down	1.22348	down	AT3G53200
248278_at	AT hook motif-containing protein	2.58826	up	1.44938	down	1.06349	down	AT5G52890
260742_at	auxin-responsive AUX/IAA family protein	2.55577	up	2.26437	down	2.16494	down	AT1G15050
245947_at	spermine/spermidine synthase family protein	2.54974	up	21.3365	down	4.13008	down	AT5G19530
260527_at	expressed protein	2.52677	up	29.4417	down	27.0423	down	AT2G47270
253910_at	S-locus protein kinase, putative	2.5094	up	1.32755	down	1.08481	down	AT4G27290
250670_at	polygalacturonase inhibiting protein 1 (PGIP1)	2.49332	up	6.40515	down	1.00392	down	AT5G06860
255543_at	tolB protein-related	2.47302	up	4.27853	down	2.36046	down	AT4G01870
248423_at	expressed protein	2.43992	up	1.00672	up	1.01842	down	AT5G51670
248208_at	homeobox-leucine zipper family protein	2.42877	up	1.02427	down	2.59179	down	AT5G53980
250443_at	protein kinase family protein	2.38919	up	6.43166	down	3.25452	down	AT5G10520
250951_at	hypothetical protein	2.38465	up	2.62051	down	1.93947	down	AT5G03550
265588_at	pathogenesis-related protein, putative	2.3542	up	16.1648	down	1.39025	down	AT2G19970
250091_at	expressed protein	2.33458	up	1.07638	down	1.02	down	AT5G17340
259439_at	1-aminocyclopropane-1-carboxylate synthase 2 / ACC synthase 2 (ACS2) (ACC1)	2.32027	up	2.72661	down	1.75757	down	AT1G01480
262981_at	auxin-responsive family protein	2.25632	up	1.12491	down	1.23418	down	AT1G75590
260522_x_at	expressed protein	2.24529	up	2.82876	down	1.5354	down	AT2G41730
256024_at	MATE efflux protein-related	2.23359	up	1.43161	down	1.03392	down	AT1G58340
255694_at	basic helix-loop-helix (bHLH) family protein	2.22246	up	1.61307	down	1.57341	down	AT4G00050
249109_at	auxin-responsive protein / indoleacetic acid-induced protein 4 (IAA4) / auxin-induced protein (AUX2-11)	2.20827	up	1.65522	down	1.06587	down	AT5G43700
260221_at	gibberellin-responsive protein, putative	2.18844	up	35.4607	down	30.9972	down	AT1G74670
249242_at	alcohol dehydrogenase, putative	2.1831	up	1.65456	down	1.05566	down	AT5G42250
257504_at	dynein light chain type 1 family protein	2.1675	up	22.4171	down	19.2162	down	AT1G52250
265955_at	ABC transporter family protein	2.13684	up	4.23139	down	1.18071	down	AT2G37280
253207_at	auxin-responsive family protein	2.1203	up	3.14122	down	3.72824	down	AT4G34770
266753_at	auxin-responsive protein / indoleacetic acid-induced protein 20 (IAA20)	2.1186	up	1.85915	down	1.19996	down	AT2G46990
249755_at	copper-binding family protein	2.09928	up	1.66075	down	1.97809	down	AT5G24580
253062_at	phototropic-responsive NPH3 family protein	2.09815	up	2.4355	down	1.06935	down	AT4G37590
258782_at	dihydroneopterin aldolase, putative	2.0971	up	2.50467	down	1.56384	down	AT3G11750
249951_at	adenosylmethionine decarboxylase family protein	2.09557	up	3.42479	down	2.02165	down	AT5G18930
262373_at	expressed protein	2.07273	up	4.5714	down	1.6738	down	AT1G73120
248539_at	short-chain dehydrogenase/reductase (SDR) family protein	2.06973	up	2.97629	down	1.56297	down	AT5G50130
258075_at	homocysteine S-methyltransferase 1 (HMT-1)	2.06034	up	1.32148	down	1.53326	down	AT3G25900
262001_at	jacalin lectin family protein	2.0345	up	30.7906	down	11.5963	down	AT1G33790
257769_at	auxin-responsive protein / indoleacetic acid-induced protein 7 (IAA7)	2.03078	up	1.80054	down	1.05571	down	AT3G23050
253974_at	protein kinase family protein	2.02826	up	3.54628	down	1.73352	down	AT4G26540
257830_at	MutT/nudix family protein	2.0244	up	2.1109	down	1.49056	down	AT3G26690
251565_at	LOB domain protein 29 / lateral organ boundaries domain protein 29 (LBD29)	163.762	up	1.19616	down	126.902	up	AT3G58190
266974_at	expressed protein	129.357	up	1.34189	up	90.295	up	AT2G39370
245076_at	auxin-responsive GH3 family protein	106.952	up	1.11048	up	103.325	up	AT2G23170
245140_at	LOB domain protein 18 / lateral organ boundaries domain protein 18 (LBD18)	81.9106	up	1.06121	down	34.5956	up	AT2G45420
266611_at	auxin-responsive GH3 family protein	63.6685	up	1.75005	up	27.4421	up	AT2G14960
254685_at	auxin-responsive protein, putative	49.3548	up	1.2127	down	1.53137	up	AT4G13790
248279_at	timeless family protein	41.992	up	1.12198	down	3.36385	up	AT5G52910
253618_at	nodulin MtN21 family protein	37.6351	up	1.97278	up	16.138	up	AT4G30420
262099_s_at	auxin-responsive GH3 family protein	36.1999	up	3.34359	down	29.4999	up	AT1G59500 /// AT4G37390
253423_at	auxin-responsive AUX/IAA family protein	30.6081	up	2.30354	down	3.80107	up	AT4G32280
263436_at	expressed protein	28.4643	up	2.12852	up	11.9059	up	AT2G28690
250709_at	LOB domain protein 33 / lateral organ boundaries domain protein 33 (LBD33)	21.8912	up	1.03456	down	3.60202	up	AT5G06080
257386_at	LOB domain protein 17 / lateral organ boundaries domain protein 17 (LBD17)	21.7143	up	1.07444	down	9.73755	up	AT2G42440
248282_at	expressed protein	20.1976	up	4.65774	down	7.30652	up	AT5G52900
265856_at	LOB domain protein 16 / lateral organ boundaries domain protein 16 (LBD16)	17.9978	up	1.21936	down	11.4291	up	AT2G42430
245397_at	auxin-responsive protein / indoleacetic acid-induced protein 1 (IAA1)	17.2861	up	1.34014	down	6.20824	up	AT4G14560
258399_at	auxin-responsive protein / indoleacetic acid-induced protein 19 (IAA19)	16.725	up	1.51962	up	13.033	up	AT3G15540
254323_at	auxin-responsive family protein	16.0841	up	1.16541	down	1.23277	up	AT4G22620
246798_at	zinc finger (GATA type) family protein	15.8241	up	1.18311	down	7.32895	up	AT5G26930
260492_at	endo-polygalacturonase, putative	15.3716	up	1.24817	down	7.06359	up	AT2G41850
262971_at	leucine-rich repeat family protein / protein kinase family protein	13.6866	up	5.33436	up	10.8269	up	AT1G75640
245416_at	expressed protein	13.2769	up	1.4305	down	3.18388	up	AT4G17350
262045_at	expressed protein	12.8207	up	2.61901	down	7.48114	up	AT1G80240
255695_at	invertase/pectin methylesterase inhibitor family protein	10.9079	up	1.19715	down	8.51539	up	AT4G00080
248801_at	homeobox-leucine zipper protein 2 (HAT2) / HD-ZIP protein 2	10.7348	up	1.39443	down	6.06717	up	AT5G47370
257506_at	auxin-responsive family protein	10.4212	up	1.21858	up	5.25674	up	AT1G29440
258878_at	expressed protein	8.36183	up	1.09633	up	4.48875	up	AT3G03170
251017_at	protein phosphatase 2C family protein / PP2C family protein	8.32847	up	1.01641	up	2.80591	up	AT5G02760
249992_at	AP2 domain-containing transcription factor, putative	7.07954	up	1.07526	down	4.33112	up	AT5G18560
259790_s_at	auxin-responsive family protein	7.04328	up	3.62092	down	2.17886	up	AT1G29430 /// AT5G27780
246000_at	auxin-responsive protein-related	6.9729	up	1.36901	down	2.30482	up	AT5G20820
263360_at	expressed protein	6.92529	up	1.04222	up	2.49226	up	AT2G03830
254013_at	leucine-rich repeat family protein	6.91327	up	2.17107	down	3.09213	up	AT4G26050
259773_at	auxin-responsive protein, putative	6.89092	up	1.31542	down	3.26931	up	AT1G29500
250012_x_at	auxin-responsive protein, putative	6.49893	up	1.96873	down	2.34168	up	AT5G18060
253103_at	auxin-responsive protein, putative	6.27497	up	2.98178	down	2.86706	up	AT4G36110
251178_at	FAD-binding domain-containing protein / cytokinin oxidase family protein	5.97611	up	1.96208	down	1.68841	up	AT3G63440
248164_at	calcium-binding EF-hand protein, putative	5.70191	up	6.09642	down	1.02883	up	AT5G54490
256081_at	homeobox-leucine zipper family protein	5.59482	up	1.5318	down	1.29722	up	AT1G20700
248163_at	auxin-responsive GH3 protein, putative (DFL-1)	4.93896	up	3.29794	down	2.15166	up	AT5G54510
259783_at	auxin-responsive protein, putative	4.90914	up	1.54293	down	1.84737	up	AT1G29510
253011_at	zinc finger (C3HC4-type RING finger) family protein	4.47795	up	1.33345	up	1.63609	up	AT4G37890
256436_at	expressed protein	4.46098	up	1.23692	down	1.17427	up	AT3G11150
260226_at	zinc finger homeobox family protein / ZF-HD homeobox family protein	4.37928	up	1.7456	down	1.76811	up	AT1G74660
258253_at	short-chain dehydrogenase/reductase (SDR) family protein	4.28769	up	3.51259	down	1.65497	up	AT3G26760
257766_at	auxin-responsive protein / indoleacetic acid-induced protein 2 (IAA2)	4.07501	up	2.59275	down	1.90102	up	AT3G23030
248789_at	expressed protein	4.03195	up	1.3356	down	1.73913	up	AT5G47440
259785_at	auxin-responsive family protein	3.78074	up	1.12403	down	1.00545	up	AT1G29490
259369_s_at	DC1 domain-containing protein	2.98658	up	1.1861	up	1.12616	up	AT1G69150 /// AT3G43890
266761_at	short-chain dehydrogenase/reductase (SDR) family protein	2.90439	up	2.32622	down	1.30187	up	AT2G47130
266392_at	late embryogenesis abundant protein (M10) / LEA protein M10	2.81778	up	1.84373	down	1.09594	up	AT2G41280
254301_at	MATE efflux family protein	2.45078	up	1.78547	down	1.06494	up	AT4G22790
250155_at	bHLH family protein	2.44459	up	1.02303	down	1.04716	up	AT5G15160
259784_at	auxin-responsive protein, putative	2.43774	up	1.38839	down	1.17563	up	AT1G29450
263737_at	expressed protein	2.43143	up	1.28693	down	1.347	up	AT1G60010
248509_at	expressed protein	2.41966	up	1.76795	up	1.47972	up	AT5G50335
256030_at	leucine-rich repeat transmembrane protein kinase, putative	2.40077	up	1.20935	down	1.3274	up	AT1G34110
260090_at	serine carboxypeptidase S10 family protein	2.31887	up	1.09426	down	1.07431	up	AT1G73310
245593_at	auxin-responsive AUX/IAA family protein	2.30578	up	2.16787	down	1.4636	up	AT4G14550
257049_at	expressed protein	2.29784	up	1.03155	up	1.45383	up	AT3G15250
267250_at	GCN5-related N-acetyltransferase (GNAT) family protein	2.25566	up	1.92744	down	1.35667	up	AT2G23060
247888_at	plastocyanin-like domain-containing protein	2.22653	up	1.50688	down	1.1032	up	AT5G57920
267614_at	cytochrome P450, putative	2.11244	up	2.25122	down	1.01477	up	AT2G26710
253239_at	protein kinase family protein	2.10842	up	1.04638	up	1.22788	up	AT4G34500
250157_at	peroxidase, putative	2.06335	up	3.39255	up	1.31466	up	AT5G15180
262446_at	expressed protein	2.03497	up	1.08563	up	1.386	up	AT1G49310
253047_at	expressed protein	36.2652	up	19.6178	up	43.1959	up	AT4G37295
259735_at	expressed protein	34.9119	up	1.87	up	37.9914	up	AT1G64405
250200_at	peroxidase, putative	25.1721	up	16.382	up	32.0892	up	AT5G14130
258618_at	gibberellin-regulated protein 5 (GASA5) / gibberellin-responsive protein 5	22.9173	up	3.06509	up	64.6276	up	AT3G02885
246992_at	GCN5-related N-acetyltransferase (GNAT) family protein	18.3826	up	7.07473	up	43.7387	up	AT5G67430
263231_at	UDP-glucoronosyl/UDP-glucosyl transferase family protein	14.0775	up	3.53263	up	20.576	up	AT1G05680
265083_at	expressed protein	9.50457	up	4.6723	up	14.1977	up	AT1G03820
249306_at	zinc finger (C3HC4-type RING finger) family protein	9.13765	up	15.7015	up	34.357	up	AT5G41400
254756_at	hypothetical protein	8.42051	up	6.10503	up	14.6546	up	AT4G13235
259845_at	auxin efflux carrier protein, putative (PIN1)	8.00194	up	3.61127	up	11.2149	up	AT1G73590
257824_at	auxin-responsive family protein	7.68338	up	12.9786	up	24.222	up	AT3G25290
256011_at	respiratory burst oxidase protein E (RbohE) / NADPH oxidase	6.90227	up	4.06669	up	15.5149	up	AT1G19230
261917_at	regulator of chromosome condensation (RCC1) family protein / zinc finger protein-related	6.78411	up	6.35027	up	17.2622	up	AT1G65920
253483_at	transferase family protein	6.7111	up	6.79999	up	10.769	up	AT4G31910
254044_at	xyloglucan:xyloglucosyl transferase / xyloglucan endotransglycosylase / endo-xyloglucan transferase (XTR9)	6.23282	up	8.1043	up	16.7482	up	AT4G25820
261576_at	nodulin MtN21 family protein	5.95556	up	1.18086	up	8.94568	up	AT1G01070
254689_at	pectate lyase family protein	5.77693	up	10.3634	up	17.6828	up	AT4G13710
258145_at	nodulin MtN21 family protein	5.71384	up	1.79155	up	11.2944	up	AT3G18200
259736_at	endo-1,4-beta-glucanase, putative / cellulase, putative	5.58155	up	27.1164	up	32.9729	up	AT1G64390
259018_at	auxin-responsive protein / auxin-induced protein (AIR12)	4.52603	up	3.25195	up	9.48225	up	AT3G07390
252638_at	acyl CoA reductase, putative	4.37303	up	29.2059	up	36.6059	up	AT3G44540
250493_at	U-box domain-containing protein	3.87443	up	2.93677	up	6.05706	up	AT5G09800
247061_at	expressed protein	3.79894	up	3.6539	up	7.83145	up	AT5G66780
255516_at	pollen Ole e 1 allergen and extensin family protein	3.7805	up	3.86906	up	6.93178	up	AT4G02270
264907_at	phosphoglycerate/bisphosphoglycerate mutase family protein	3.74812	up	4.18842	up	9.52668	up	AT2G17280
258802_at	expressed protein	3.60348	up	6.08124	up	8.85717	up	AT3G04650
260841_at	expressed protein	3.58412	up	1.63338	up	6.93693	up	AT1G29195
253131_at	homeobox-leucine zipper protein (HB-2) / HD-ZIP protein	3.55779	up	9.59952	up	14.8678	up	AT4G35550
253104_at	pathogenesis-related thaumatin family protein	3.54497	up	28.2495	up	33.2291	up	AT4G36010
247739_at	40S ribosomal protein S8 (RPS8B)	3.29056	up	10.2056	up	11.9327	up	AT5G59240
247179_at	basic helix-loop-helix (bHLH) family protein	3.27895	up	1.08112	down	5.86085	up	AT5G65320
250277_at	leucine-rich repeat family protein	3.26919	up	2.81149	up	6.60669	up	AT5G12940
267372_at	protein kinase, putative	3.18965	up	5.59506	up	7.85211	up	AT2G26290
256322_at	expressed protein	3.15785	up	3.31275	up	5.19951	up	AT1G54990
248820_at	senescence-associated protein-related	3.15612	up	73.994	up	67.3162	up	AT5G47060
252607_at	xyloglucan:xyloglucosyl transferase, putative / xyloglucan endotransglycosylase, putative / endo-xyloglucan transferase, putative	3.13476	up	111.507	up	50.2939	up	AT3G44990
253608_at	xyloglucan:xyloglucosyl transferase, putative / xyloglucan endotransglycosylase, putative / endo-xyloglucan transferase, putative	3.12639	up	19.8903	up	40.0723	up	AT4G30290
259801_at	plastocyanin-like domain-containing protein	3.01694	up	15.0343	up	19.0372	up	AT1G72230
266253_at	histone deacetylase-related / HD-related	2.94223	up	12.3488	up	12.1211	up	AT2G27840
254109_at	multi-copper oxidase type I family protein	2.93297	up	7.07349	up	7.91623	up	AT4G25240
265084_at	zinc finger (CCCH-type) family protein	2.91055	up	1.07758	down	5.85577	up	AT1G03790
257694_at	nucleolar protein Nop56, putative	2.89657	up	10.7027	up	11.4373	up	AT3G12860
260494_at	leucine-rich repeat transmembrane protein kinase, putative	2.89339	up	4.97038	up	8.3262	up	AT2G41820
252204_at	expressed protein	2.87182	up	6.42653	up	10.7748	up	AT3G50340
248371_at	gibberellin 20-oxidase, putative	2.8692	up	1.41061	up	6.17342	up	AT5G51810
255111_at	peroxidase, putative	2.76508	up	2.1716	up	6.12647	up	AT4G08780
261500_at	expressed protein	2.76068	up	2.54266	up	4.70999	up	AT1G28400
256299_at	expansin, putative (EXP1)	2.73105	up	4.426	up	4.88139	up	AT1G69530
253090_at	beta-galactosidase, putative / lactase, putative	2.70163	up	22.8056	up	29.6244	up	AT4G36360
258009_at	pseudouridine synthase family protein	2.67581	up	11.7265	up	12.4701	up	AT3G19440
250062_at	AAA-type ATPase family protein	2.66271	up	13.0358	up	22.7228	up	AT5G17760
259507_at	AAA-type ATPase family protein	2.66009	up	4.66704	up	4.99655	up	AT1G43910
254119_at	pectate lyase family protein	2.62595	up	15.447	up	10.8012	up	AT4G24780
261609_at	expressed protein	2.61797	up	3.16635	up	5.28511	up	AT1G49740
255934_at	cytochrome P450 family protein	2.61414	up	5.66472	up	5.56579	up	AT1G12740
265214_at	tyrosine specific protein phosphatase family protein	2.59033	up	6.2587	up	8.11623	up	AT1G05000
264783_at	phosphoenolpyruvate carboxylase kinase	2.55213	up	4.24037	up	6.59384	up	AT1G08650
258396_at	brix domain-containing protein	2.50191	up	16.9293	up	18.8948	up	AT3G15460
262518_at	glutathione S-transferase, putative	2.50146	up	4.24452	up	7.12484	up	AT1G17170
263959_at	auxin-responsive family protein	2.48935	up	1.42877	up	4.94875	up	AT2G36210
250196_at	polyribonucleotide nucleotidyltransferase, putative	2.4808	up	15.7832	up	17.9412	up	AT5G14580
245075_at	cytochrome P450, putative	2.47302	up	10.2878	up	14.786	up	AT2G23180
250469_at	pollen Ole e 1 allergen and extensin family protein	2.45348	up	16.9886	up	12.2397	up	AT5G10130
246991_at	peroxidase 73 (PER73) (P73) (PRXR11)	2.43869	up	3.80241	up	9.19634	up	AT5G67400
265147_at	eukaryotic translation initiation factor 4A, putative / eIF-4A, putative	2.42307	up	13.5972	up	15.8624	up	AT1G51380
248469_at	no apical meristem (NAM) family protein	2.37529	up	6.48454	up	8.2544	up	AT5G50820
253416_at	pyruvate decarboxylase, putative	2.35717	up	10.0337	up	15.4093	up	AT4G33070
266327_at	homeobox-leucine zipper protein 7 (HB-7) / HD-ZIP transcription factor 7	2.33904	up	25.3348	up	35.5109	up	AT2G46680
246395_at	disease resistance-responsive protein-related / dirigent protein-related	2.32888	up	22.7808	up	8.95186	up	AT1G58170
266271_at	glutathione S-transferase, putative	2.31647	up	7.80756	up	7.63523	up	AT2G29440
257217_at	phosphoenolpyruvate carboxylase, putative / PEP carboxylase, putative	2.31407	up	3.84444	up	7.48208	up	AT3G14940
252988_at	dehydrin, putative	2.28814	up	2.04795	up	4.41701	up	AT4G38410
256818_at	oxidoreductase, 2OG-Fe(II) oxygenase family protein	2.28722	up	6.78774	up	10.1307	up	AT3G21420
264775_at	glycosyl hydrolase family 9 protein	2.27972	up	1.57688	up	8.08568	up	AT1G22880
261080_at	proliferating cell nuclear antigen 1 (PCNA1)	2.27519	up	25.6014	up	22.0677	up	AT1G07370
266941_at	peroxidase, putative	2.25724	up	1.97257	up	5.99063	up	AT2G18980
258751_at	hydrophobic protein (RCI2B) / low temperature and salt responsive protein (LTI6B)	2.25474	up	8.32332	up	10.0945	up	AT3G05890
267590_at	expansin, putative (EXP4)	2.24845	up	2.55524	up	4.26619	up	AT2G39700
257761_at	expressed protein	2.22426	up	4.18262	up	5.84834	up	AT3G23090
248434_at	23.5 kDa mitochondrial small heat shock protein (HSP23.5-M)	2.22289	up	12.171	up	15.9505	up	AT5G51440
258613_at	inositol-1(or 4)-monophosphatase, putative / inositol monophosphatase, putative / IMPase, putative	2.18867	up	13.4091	up	13.0014	up	AT3G02870
245561_at	UDP-glucoronosyl/UDP-glucosyl transferase family protein	2.18814	up	8.42398	up	8.15286	up	AT4G15500
258794_at	ankyrin repeat family protein	2.16129	up	9.77519	up	9.56791	up	AT3G04710
247795_at	zinc finger (CCCH-type) family protein	2.15592	up	3.09561	up	4.15712	up	AT5G58620
248150_at	kinesin-like protein C (KATC)	2.13544	up	11.3215	up	9.26407	up	AT5G54670
263283_at	F-box family protein	2.13115	up	3.2445	up	6.33685	up	AT2G36090
256852_at	nucleolin, putative	2.12656	up	10.2391	up	13.5569	up	AT3G18610
245854_at	ADP, ATP carrier protein 2, mitochondrial / ADP/ATP translocase 2 / adenine nucleotide translocator 2 (ANT2)	2.11207	up	5.17727	up	7.39399	up	AT5G13490
260053_at	tetratricopeptide repeat (TPR)-containing protein	2.11114	up	5.25154	up	4.33925	up	AT1G78120
251062_at	ovate family protein	2.10295	up	3.21342	up	7.29615	up	AT5G01840
265730_at	60S ribosomal protein L27 (RPL27A)	2.09409	up	12.9931	up	12.7033	up	AT2G32220
246401_at	myb family transcription factor (MYB50)	2.08748	up	1.96897	up	7.45901	up	AT1G57560
256518_at	expressed protein	2.07351	up	21.3962	up	19.0184	up	AT1G66080
265614_at	exonuclease-related	2.07287	up	5.00146	up	5.13404	up	AT2G25355
247435_at	glutathione S-transferase, putative	2.06337	up	4.53207	up	4.87161	up	AT5G62480
251920_at	uracil phosphoribosyltransferase, putative / UMP pyrophosphorylase, putative / UPRTase, putative	2.06093	up	3.69573	up	4.84806	up	AT3G53900
263239_at	amidophosphoribosyltransferase / glutamine phosphoribosylpyrophosphate amidotransferase / phosphoribosyldiphosphate 5-amidotransferase	2.05888	up	4.80431	up	5.68705	up	AT2G16570
248139_at	expressed protein	2.02972	up	14.4374	up	13.8269	up	AT5G54970
250907_at	expressed protein	2.01857	up	4.53898	up	6.02198	up	AT5G03670
265154_at	GTP-binding protein (ERG)	2.00155	up	9.82888	up	11.5254	up	AT1G30960
254761_at	expressed protein	37.0844	up	3.66408	up	36.0473	up	AT4G13195
248253_at	AP2 domain-containing transcription factor, putative	20.0659	up	19.201	up	21.719	up	AT5G53290
260058_at	F-box family protein	14.643	up	3.65491	up	13.438	up	AT1G78100
265806_at	auxin-responsive family protein	14.0838	up	1.20915	up	14.4219	up	AT2G18010
251925_at	expressed protein	12.9826	up	7.95922	up	14.2088	up	AT3G54000
252103_at	expressed protein	8.06508	up	1.01506	down	7.02317	up	AT3G51410
251246_at	auxin-responsive protein, putative	7.79099	up	1.34411	up	7.00625	up	AT3G62100
266507_at	phototropic-responsive NPH3 family protein	7.54125	up	1.00081	down	8.58896	up	AT2G47860
247869_at	zinc finger (C2H2 type) family protein (ZFP2)	6.9898	up	1.19536	down	5.52184	up	AT5G57520
265144_at	protein kinase family protein	6.3188	up	2.1246	up	6.73944	up	AT1G51170
253660_at	GDSL-motif lipase/hydrolase family protein	5.89693	up	1.8384	down	5.06297	up	AT4G30140
266737_at	short-chain dehydrogenase/reductase (SDR) family protein	5.33962	up	1.39823	down	3.49653	up	AT2G47140
248548_at	xanthine/uracil/vitamin C permease family protein	5.0482	up	1.26133	down	4.32089	up	AT5G50300
259027_at	expressed protein	4.93519	up	1.27247	up	3.64952	up	AT3G09280
264479_at	protein kinase family protein	4.86876	up	2.11072	up	5.91669	up	AT1G77280
261470_at	ERF domain protein 11 (ERF11)	4.82424	up	1.64796	up	3.68579	up	AT1G28370
253791_at	auxin-responsive protein / indoleacetic acid-induced protein 11 (IAA11)	4.77191	up	2.86143	up	4.8884	up	AT4G28640
261025_at	NC domain-containing protein-related	4.73009	up	2.84676	up	3.94374	up	AT1G01225
255028_at	expressed protein	4.3918	up	1.17672	up	2.53397	up	AT4G09890
245336_at	expressed protein	4.30985	up	1.3681	down	3.08775	up	AT4G16515
247477_at	invertase/pectin methylesterase inhibitor family protein	4.08912	up	2.00416	up	4.32992	up	AT5G62340
255591_at	expansin, putative (EXP17)	4.05998	up	10.1748	up	5.58962	up	AT4G01630
256443_at	xanthine/uracil permease family protein	3.82132	up	3.87734	up	4.29011	up	AT3G10960
250820_at	leucine-rich repeat transmembrane protein kinase, putative	3.66291	up	3.11095	up	4.83281	up	AT5G05160
258769_at	hydrolase, alpha/beta fold family protein	3.64073	up	1.04895	down	5.32553	up	AT3G10870
245196_at	pectate lyase family protein	3.6328	up	2.52368	up	2.68136	up	AT1G67750
261700_at	expressed protein	3.61403	up	1.56408	up	3.36677	up	AT1G32690
254300_at	ACT domain-containing protein (ACR7)	3.60024	up	1.01478	down	1.83269	up	AT4G22780
248835_at	disease resistance protein (CC-NBS-LRR class), putative	3.49083	up	1.35902	up	3.09697	up	AT5G47250
264537_at	protein kinase family protein	3.48621	up	1.46337	down	2.08562	up	AT1G55610
258907_at	sodium proton exchanger, putative (NHX3)	3.47099	up	1.13718	down	3.58584	up	AT3G06370
259421_at	leucine-rich repeat family protein	3.46023	up	1.96753	up	2.77881	up	AT1G13910
264014_at	auxin-responsive protein, putative	3.30357	up	9.15587	up	4.86573	up	AT2G21210
251400_at	expressed protein	3.28784	up	2.55037	up	3.80382	up	AT3G60420
261226_at	expansin, putative (EXP11)	3.26856	up	2.08953	up	4.58938	up	AT1G20190
252490_at	UDP-glucoronosyl/UDP-glucosyl transferase family protein	3.2586	up	1.68698	down	1.66758	up	AT3G46720
250051_at	myb family transcription factor (MYB56)	3.24747	up	1.1287	up	5.02417	up	AT5G17800
265983_at	homeobox-leucine zipper family protein	3.24104	up	1.5192	down	1.72432	up	AT2G18550
256981_at	leucine-rich repeat family protein / protein kinase family protein	3.12003	up	1.20791	up	3.30855	up	AT3G13380
253908_at	auxin-responsive GH3 family protein	3.08825	up	2.33701	down	1.68027	up	AT4G27260
253255_at	auxin-responsive family protein	3.07223	up	2.15176	down	1.30274	up	AT4G34760
252497_at	DC1 domain-containing protein	3.03269	up	1.12318	down	1.25463	up	AT3G46800
252248_at	leucine-rich repeat family protein	3.02909	up	2.99521	up	3.77198	up	AT3G49750
258080_at	universal stress protein (USP) family protein	2.9962	up	1.20467	up	1.7484	up	AT3G25930
260363_at	expressed protein	2.99368	up	2.67899	up	3.92453	up	AT1G70550
266663_at	leucine-rich repeat transmembrane protein kinase, putative	2.9807	up	1.23944	down	1.60837	up	AT2G25790
250327_at	expressed protein	2.97753	up	1.65067	up	2.74512	up	AT5G12050
257244_at	leucine-rich repeat transmembrane protein kinase, putative	2.92669	up	1.31487	up	3.33714	up	AT3G24240
255788_at	auxin-responsive protein / indoleacetic acid-induced protein 13 (IAA13)	2.91623	up	1.08993	down	2.20761	up	AT2G33310
267116_at	F-box family protein	2.88022	up	1.00508	down	2.02746	up	AT2G32560
266346_at	homeobox-leucine zipper protein 17 (HB-17) / HD-ZIP transcription factor 17	2.87409	up	2.06968	up	3.30319	up	AT2G01430
262912_at	proton-dependent oligopeptide transport (POT) family protein	2.79077	up	2.75832	up	4.00312	up	AT1G59740
262263_at	auxin transport protein, putative (PIN3)	2.78995	up	1.16721	up	3.24135	up	AT1G70940
259680_at	amino acid permease, putative	2.78436	up	2.18856	up	4.0534	up	AT1G77690
247074_at	allergen V5/Tpx-1-related family protein	2.76633	up	1.36733	up	2.02775	up	AT5G66590
265102_at	cationic peroxidase, putative	2.75753	up	2.81149	up	5.92319	up	AT1G30870
245171_at	zinc finger (C3HC4-type RING finger) family protein	2.73709	up	2.01685	down	1.38631	up	AT2G47560
257975_at	protein kinase family protein	2.72423	up	1.316	down	1.50936	up	AT3G20830
253044_at	expressed protein	2.71022	up	6.38448	down	1.83477	up	AT4G37290
250803_at	endonuclease/exonuclease/phosphatase family protein	2.66036	up	1.09893	down	1.41886	up	AT5G04980
245141_at	dihydroflavonol 4-reductase family / dihydrokaempferol 4-reductase family	2.6383	up	1.05578	up	2.16798	up	AT2G45400
266908_at	protein kinase PINOID (PID)	2.63131	up	2.2017	up	3.3337	up	AT2G34650
248392_at	MATE efflux protein-related	2.61653	up	2.72737	up	1.7601	up	AT5G52050
265586_at	pathogenesis-related protein 1 (PR-1)	2.5933	up	1.88727	up	2.74464	up	AT2G19990
249406_at	nodulin MtN21 family protein	2.59205	up	1.38567	up	2.75018	up	AT5G40210
246802_at	kinesin motor protein-related	2.57757	up	1.0696	down	1.77998	up	AT5G27000
266977_at	esterase/lipase/thioesterase family protein	2.57256	up	1.18262	down	2.14536	up	AT2G39420
254749_at	DC1 domain-containing protein	2.57155	up	2.11714	down	1.23414	up	AT4G13130
266368_at	embryo-abundant protein-related	2.56553	up	1.07947	up	2.27202	up	AT2G41380
252281_at	expressed protein	2.54666	up	9.25193	up	8.21175	up	AT3G49320
248528_at	auxin-responsive family protein	2.53706	up	1.35517	down	1.81819	up	AT5G50760
256010_at	transcriptional factor B3 family protein / auxin-responsive factor AUX/IAA-related	2.52589	up	2.60005	down	1.54932	up	AT1G19220
246346_at	expressed protein	2.50844	up	1.6617	up	2.28705	up	AT3G56810
247922_at	expressed protein	2.50172	up	3.05799	up	2.92055	up	AT5G57500
258283_at	expressed protein	2.49485	up	1.15785	up	1.67689	up	AT3G26750
252746_at	sucrose synthase, putative / sucrose-UDP glucosyltransferase, putative	2.49368	up	1.01023	up	2.57056	up	AT3G43190
263664_at	auxin-responsive protein / indoleacetic acid-induced protein 17 (IAA17)	2.48323	up	2.41798	up	3.55569	up	AT1G04250
255959_at	1-phosphatidylinositol-4-phosphate 5-kinase, putative / PIP kinase, putative / PtdIns(4)P-5-kinase, putative / diphosphoinositide kinase, putative	2.47783	up	2.19881	up	3.95702	up	AT1G21980
261427_at	protein kinase family protein	2.44883	up	1.68291	up	2.75519	up	AT1G18670
247962_at	mitogen-activated protein kinase kinase (MAPKK), putative (MKK6)	2.37286	up	2.48538	up	2.34964	up	AT5G56580
252965_at	auxin-responsive protein, putative	2.36044	up	1.07982	down	1.38904	up	AT4G38860
261491_at	myb family transcription factor (MYB124)	2.35467	up	1.96183	up	3.07466	up	AT1G14350
248381_at	pfkB-type carbohydrate kinase family protein	2.30311	up	1.37731	up	2.51196	up	AT5G51830
264025_at	amino acid permease, putative	2.2953	up	1.22689	up	2.46454	up	AT2G21050
258021_at	U-box domain-containing protein	2.27567	up	1.71738	up	2.75055	up	AT3G19380
264942_at	zinc finger (MYND type) family protein / F-box family protein	2.24904	up	1.0711	down	1.72327	up	AT1G67340
254926_at	1-aminocyclopropane-1-carboxylate synthase 6 / ACC synthase 6 (ACS6)	2.24767	up	2.75149	up	3.39877	up	AT4G11280
249367_at	ubiquitin family protein	2.20249	up	1.69708	up	2.3452	up	AT5G40630
260156_at	no apical meristem (NAM) family protein	2.19967	up	2.22866	up	2.91375	up	AT1G52880
262951_at	nodulin MtN21 family protein	2.19668	up	1.24973	up	2.59696	up	AT1G75500
247148_at	auxin-responsive protein / indoleacetic acid-induced protein 9 (IAA9)	2.17918	up	1.17324	up	2.53752	up	AT5G65670
252076_at	macrophage migration inhibitory factor family protein / MIF family protein	2.17885	up	1.07232	up	2.10146	up	AT3G51660
248619_at	amino acid permease 6 (AAP6)	2.17329	up	2.04353	up	2.65978	up	AT5G49630
246016_at	sensory transduction histidine kinase-related	2.17119	up	2.76549	down	1.07512	up	AT5G10720
263656_at	auxin-responsive protein / indoleacetic acid-induced protein 3 (IAA3)	2.16095	up	1.7256	up	1.86769	up	AT1G04240
259297_at	disease resistance family protein / LRR family protein	2.14024	up	1.49116	up	2.88467	up	AT3G05360
257143_at	cytochrome P450 family protein	2.13641	up	1.4638	up	2.63226	up	AT3G20110
260389_at	expressed protein	2.13509	up	1.71741	up	1.81118	up	AT1G74055
264900_at	auxin efflux carrier protein, putative	2.13455	up	1.44791	up	2.01897	up	AT1G23080
253419_at	expressed protein	2.13089	up	1.37768	down	2.45995	up	AT4G32780
258718_at	zinc finger (C3HC4-type RING finger) family protein	2.10058	up	1.12855	up	1.78824	up	AT3G09760
266916_at	expressed protein	2.08697	up	5.04056	up	3.50787	up	AT2G45860
267410_at	ubiquitin-protein ligase-related	2.0829	up	2.04009	up	2.06622	up	AT2G34920
253191_at	cysteine endopeptidase, papain-type (XCP1)	2.07064	up	4.21416	up	3.75544	up	AT4G35350
258029_at	protein kinase, putative	2.06182	up	1.44802	up	1.88331	up	AT3G27580
251749_at	expressed protein	2.05988	up	2.93373	up	3.314	up	AT3G55690
248466_at	ABA-responsive protein (HVA22e)	2.05918	up	1.18554	up	1.85653	up	AT5G50720
258623_at	zinc finger (C2H2 type) family protein	2.05824	up	2.35581	up	2.56348	up	AT3G02790
262118_at	glycosyl hydrolase family 1 protein	2.05693	up	2.06906	up	3.38843	up	AT1G02850
254971_at	major intrinsic family protein / MIP family protein	2.03373	up	1.86821	up	2.30242	up	AT4G10380
263363_at	late embryogenesis abundant domain-containing protein / LEA domain-containing protein	2.0322	up	1.11617	down	1.89196	up	AT2G03850
267457_at	pollen Ole e 1 allergen and extensin family protein	2.03032	up	16.107	up	1.77264	up	AT2G33790
254809_at	auxin-responsive family protein	2.02938	up	1.58831	up	3.27069	up	AT4G12410
257875_at	expressed protein	2.02598	up	4.12419	up	3.13941	up	AT3G17120
249860_at	serine carboxypeptidase S28 family protein	2.01171	up	1.78241	up	3.30937	up	AT5G22860
250509_at	cytochrome P450 family protein	2.00966	up	4.4844	up	3.89425	up	AT5G09970
260919_at	expressed protein	2.00815	up	2.22299	up	3.1603	up	AT1G21525
250158_at	expressed protein	2.0066	up	4.17276	up	3.14892	up	AT5G15190
245611_at	ankyrin repeat family protein	2.00087	up	1.85381	up	2.69713	up	AT4G14390

## Sheet: Sheet2
IAA up-regulated genes induction affected 2 fold or more down by glucose (sorted by gene title)
Probe Set ID	Gene Title	0iaa Vs 0	regulation	3 Vs 0	regulation	3iaa Vs 0	regulation	AGI
259439_at	1-aminocyclopropane-1-carboxylate synthase 2 / ACC synthase 2 (ACS2) (ACC1)	2.32027	up	2.72661	down	1.75757	down	AT1G01480
255177_at	1-aminocyclopropane-1-carboxylate synthase, putative / ACC synthase, putative	6.82375	up	4.37199	down	2.04136	down	AT4G08040
265955_at	ABC transporter family protein	2.13684	up	4.23139	down	1.18071	down	AT2G37280
249951_at	adenosylmethionine decarboxylase family protein	2.09557	up	3.42479	down	2.02165	down	AT5G18930
249242_at	alcohol dehydrogenase, putative	2.1831	up	1.65456	down	1.05566	down	AT5G42250
249992_at	AP2 domain-containing transcription factor, putative	7.07954	up	1.07526	down	4.33112	up	AT5G18560
248278_at	AT hook motif-containing protein	2.58826	up	1.44938	down	1.06349	down	AT5G52890
260742_at	auxin-responsive AUX/IAA family protein	2.55577	up	2.26437	down	2.16494	down	AT1G15050
253423_at	auxin-responsive AUX/IAA family protein	30.6081	up	2.30354	down	3.80107	up	AT4G32280
245593_at	auxin-responsive AUX/IAA family protein	2.30578	up	2.16787	down	1.4636	up	AT4G14550
263890_at	auxin-responsive family protein	10.9681	up	1.19905	down	1.17101	down	AT2G37030
262981_at	auxin-responsive family protein	2.25632	up	1.12491	down	1.23418	down	AT1G75590
253207_at	auxin-responsive family protein	2.1203	up	3.14122	down	3.72824	down	AT4G34770
254323_at	auxin-responsive family protein	16.0841	up	1.16541	down	1.23277	up	AT4G22620
257506_at	auxin-responsive family protein	10.4212	up	1.21858	up	5.25674	up	AT1G29440
259790_s_at	auxin-responsive family protein	7.04328	up	3.62092	down	2.17886	up	AT1G29430 /// AT5G27780
259785_at	auxin-responsive family protein	3.78074	up	1.12403	down	1.00545	up	AT1G29490
245076_at	auxin-responsive GH3 family protein	106.952	up	1.11048	up	103.325	up	AT2G23170
266611_at	auxin-responsive GH3 family protein	63.6685	up	1.75005	up	27.4421	up	AT2G14960
262099_s_at	auxin-responsive GH3 family protein	36.1999	up	3.34359	down	29.4999	up	AT1G59500 /// AT4G37390
248163_at	auxin-responsive GH3 protein, putative (DFL-1)	4.93896	up	3.29794	down	2.15166	up	AT5G54510
245397_at	auxin-responsive protein / indoleacetic acid-induced protein 1 (IAA1)	17.2861	up	1.34014	down	6.20824	up	AT4G14560
258399_at	auxin-responsive protein / indoleacetic acid-induced protein 19 (IAA19)	16.725	up	1.51962	up	13.033	up	AT3G15540
257766_at	auxin-responsive protein / indoleacetic acid-induced protein 2 (IAA2)	4.07501	up	2.59275	down	1.90102	up	AT3G23030
266753_at	auxin-responsive protein / indoleacetic acid-induced protein 20 (IAA20)	2.1186	up	1.85915	down	1.19996	down	AT2G46990
249109_at	auxin-responsive protein / indoleacetic acid-induced protein 4 (IAA4) / auxin-induced protein (AUX2-11)	2.20827	up	1.65522	down	1.06587	down	AT5G43700
257769_at	auxin-responsive protein / indoleacetic acid-induced protein 7 (IAA7)	2.03078	up	1.80054	down	1.05571	down	AT3G23050
252970_at	auxin-responsive protein / small auxin up RNA (SAUR-AC1)	2.92078	up	1.56581	down	1.04485	down	AT4G38850
259787_at	auxin-responsive protein, putative	5.32546	up	1.74287	down	1.2209	down	AT1G29460
259332_at	auxin-responsive protein, putative	4.61511	up	1.47049	down	1.25566	down	AT3G03830
259331_at	auxin-responsive protein, putative	3.64591	up	1.19873	down	1.1139	down	AT3G03840
254685_at	auxin-responsive protein, putative	49.3548	up	1.2127	down	1.53137	up	AT4G13790
259773_at	auxin-responsive protein, putative	6.89092	up	1.31542	down	3.26931	up	AT1G29500
250012_x_at	auxin-responsive protein, putative	6.49893	up	1.96873	down	2.34168	up	AT5G18060
253103_at	auxin-responsive protein, putative	6.27497	up	2.98178	down	2.86706	up	AT4G36110
259783_at	auxin-responsive protein, putative	4.90914	up	1.54293	down	1.84737	up	AT1G29510
259784_at	auxin-responsive protein, putative	2.43774	up	1.38839	down	1.17563	up	AT1G29450
246000_at	auxin-responsive protein-related	6.9729	up	1.36901	down	2.30482	up	AT5G20820
261717_at	basic helix-loop-helix (bHLH) family protein	3.06567	up	1.09836	down	1.14879	down	AT1G18400
255694_at	basic helix-loop-helix (bHLH) family protein	2.22246	up	1.61307	down	1.57341	down	AT4G00050
250155_at	bHLH family protein	2.44459	up	1.02303	down	1.04716	up	AT5G15160
248164_at	calcium-binding EF-hand protein, putative	5.70191	up	6.09642	down	1.02883	up	AT5G54490
249755_at	copper-binding family protein	2.09928	up	1.66075	down	1.97809	down	AT5G24580
267614_at	cytochrome P450, putative	2.11244	up	2.25122	down	1.01477	up	AT2G26710
252498_at	DC1 domain-containing protein	2.64291	up	2.22542	down	1.20583	down	AT3G46810
259369_s_at	DC1 domain-containing protein	2.98658	up	1.1861	up	1.12616	up	AT1G69150 /// AT3G43890
258782_at	dihydroneopterin aldolase, putative	2.0971	up	2.50467	down	1.56384	down	AT3G11750
257504_at	dynein light chain type 1 family protein	2.1675	up	22.4171	down	19.2162	down	AT1G52250
260492_at	endo-polygalacturonase, putative	15.3716	up	1.24817	down	7.06359	up	AT2G41850
257927_at	ethylene-responsive factor 1 / ethylene response factor 1 (ERF1)	4.20976	up	1.6993	down	1.65179	down	AT3G23240
247474_at	expressed protein	6.82896	up	3.09707	down	1.09745	down	AT5G62280
252765_at	expressed protein	6.78147	up	3.54683	down	1.73475	down	AT3G42800
265327_at	expressed protein	3.982	up	1.27268	down	1.08463	down	AT2G18210
256743_at	expressed protein	3.14318	up	10.8847	down	8.50283	down	AT3G29370
251377_at	expressed protein	3.03116	up	1.58776	down	1.00276	down	AT3G60650
263931_at	expressed protein	2.87588	up	3.32739	down	1.03331	down	AT2G36220
260527_at	expressed protein	2.52677	up	29.4417	down	27.0423	down	AT2G47270
248423_at	expressed protein	2.43992	up	1.00672	up	1.01842	down	AT5G51670
250091_at	expressed protein	2.33458	up	1.07638	down	1.02	down	AT5G17340
260522_x_at	expressed protein	2.24529	up	2.82876	down	1.5354	down	AT2G41730
262373_at	expressed protein	2.07273	up	4.5714	down	1.6738	down	AT1G73120
266974_at	expressed protein	129.357	up	1.34189	up	90.295	up	AT2G39370
263436_at	expressed protein	28.4643	up	2.12852	up	11.9059	up	AT2G28690
248282_at	expressed protein	20.1976	up	4.65774	down	7.30652	up	AT5G52900
245416_at	expressed protein	13.2769	up	1.4305	down	3.18388	up	AT4G17350
262045_at	expressed protein	12.8207	up	2.61901	down	7.48114	up	AT1G80240
258878_at	expressed protein	8.36183	up	1.09633	up	4.48875	up	AT3G03170
263360_at	expressed protein	6.92529	up	1.04222	up	2.49226	up	AT2G03830
256436_at	expressed protein	4.46098	up	1.23692	down	1.17427	up	AT3G11150
248789_at	expressed protein	4.03195	up	1.3356	down	1.73913	up	AT5G47440
263737_at	expressed protein	2.43143	up	1.28693	down	1.347	up	AT1G60010
248509_at	expressed protein	2.41966	up	1.76795	up	1.47972	up	AT5G50335
257049_at	expressed protein	2.29784	up	1.03155	up	1.45383	up	AT3G15250
262446_at	expressed protein	2.03497	up	1.08563	up	1.386	up	AT1G49310
251178_at	FAD-binding domain-containing protein / cytokinin oxidase family protein	5.97611	up	1.96208	down	1.68841	up	AT3G63440
248456_at	F-box family protein	2.68641	up	2.59325	down	1.48999	down	AT5G51380
267250_at	GCN5-related N-acetyltransferase (GNAT) family protein	2.25566	up	1.92744	down	1.35667	up	AT2G23060
260221_at	gibberellin-responsive protein, putative	2.18844	up	35.4607	down	30.9972	down	AT1G74670
248208_at	homeobox-leucine zipper family protein	2.42877	up	1.02427	down	2.59179	down	AT5G53980
256081_at	homeobox-leucine zipper family protein	5.59482	up	1.5318	down	1.29722	up	AT1G20700
248801_at	homeobox-leucine zipper protein 2 (HAT2) / HD-ZIP protein 2	10.7348	up	1.39443	down	6.06717	up	AT5G47370
262303_at	homeobox-leucine zipper protein, putative / HD-ZIP transcription factor, putative	3.56743	up	1.29622	down	1.22575	down	AT1G70920
258075_at	homocysteine S-methyltransferase 1 (HMT-1)	2.06034	up	1.32148	down	1.53326	down	AT3G25900
257026_at	hypothetical protein	3.45912	up	2.37449	down	1.20177	down	AT3G19200
250951_at	hypothetical protein	2.38465	up	2.62051	down	1.93947	down	AT5G03550
255695_at	invertase/pectin methylesterase inhibitor family protein	10.9079	up	1.19715	down	8.51539	up	AT4G00080
262001_at	jacalin lectin family protein	2.0345	up	30.7906	down	11.5963	down	AT1G33790
266392_at	late embryogenesis abundant protein (M10) / LEA protein M10	2.81778	up	1.84373	down	1.09594	up	AT2G41280
254013_at	leucine-rich repeat family protein	6.91327	up	2.17107	down	3.09213	up	AT4G26050
262971_at	leucine-rich repeat family protein / protein kinase family protein	13.6866	up	5.33436	up	10.8269	up	AT1G75640
256030_at	leucine-rich repeat transmembrane protein kinase, putative	2.40077	up	1.20935	down	1.3274	up	AT1G34110
265856_at	LOB domain protein 16 / lateral organ boundaries domain protein 16 (LBD16)	17.9978	up	1.21936	down	11.4291	up	AT2G42430
257386_at	LOB domain protein 17 / lateral organ boundaries domain protein 17 (LBD17)	21.7143	up	1.07444	down	9.73755	up	AT2G42440
245140_at	LOB domain protein 18 / lateral organ boundaries domain protein 18 (LBD18)	81.9106	up	1.06121	down	34.5956	up	AT2G45420
251565_at	LOB domain protein 29 / lateral organ boundaries domain protein 29 (LBD29)	163.762	up	1.19616	down	126.902	up	AT3G58190
250709_at	LOB domain protein 33 / lateral organ boundaries domain protein 33 (LBD33)	21.8912	up	1.03456	down	3.60202	up	AT5G06080
267024_s_at	major intrinsic family protein / MIP family protein	4.42015	up	5.45306	down	1.96235	down	AT2G29870 /// AT2G34390
254301_at	MATE efflux family protein	2.45078	up	1.78547	down	1.06494	up	AT4G22790
256024_at	MATE efflux protein-related	2.23359	up	1.43161	down	1.03392	down	AT1G58340
257830_at	MutT/nudix family protein	2.0244	up	2.1109	down	1.49056	down	AT3G26690
258516_at	myb family transcription factor (MYB108)	2.61087	up	1.24122	down	1.26315	down	AT3G06490
251974_at	myb family transcription factor (MYB27)	2.59477	up	1.29837	down	1.22348	down	AT3G53200
253618_at	nodulin MtN21 family protein	37.6351	up	1.97278	up	16.138	up	AT4G30420
265588_at	pathogenesis-related protein, putative	2.3542	up	16.1648	down	1.39025	down	AT2G19970
250157_at	peroxidase, putative	2.06335	up	3.39255	up	1.31466	up	AT5G15180
253062_at	phototropic-responsive NPH3 family protein	2.09815	up	2.4355	down	1.06935	down	AT4G37590
259268_at	plastocyanin-like domain-containing protein	6.48166	up	2.07298	down	1.04107	down	AT3G01070
247888_at	plastocyanin-like domain-containing protein	2.22653	up	1.50688	down	1.1032	up	AT5G57920
250670_at	polygalacturonase inhibiting protein 1 (PGIP1)	2.49332	up	6.40515	down	1.00392	down	AT5G06860
266832_at	protein kinase family protein	4.01389	up	2.87005	down	1.05316	down	AT2G30040
250443_at	protein kinase family protein	2.38919	up	6.43166	down	3.25452	down	AT5G10520
253974_at	protein kinase family protein	2.02826	up	3.54628	down	1.73352	down	AT4G26540
253239_at	protein kinase family protein	2.10842	up	1.04638	up	1.22788	up	AT4G34500
251017_at	protein phosphatase 2C family protein / PP2C family protein	8.32847	up	1.01641	up	2.80591	up	AT5G02760
248104_at	S-adenosyl-L-methionine:carboxyl methyltransferase family protein	2.77297	up	5.04707	down	2.48573	down	AT5G55250
260090_at	serine carboxypeptidase S10 family protein	2.31887	up	1.09426	down	1.07431	up	AT1G73310
251358_at	shaggy-related protein kinase beta / ASK-beta (ASK2)	2.8411	up	4.19426	down	1.08317	down	AT3G61160
248539_at	short-chain dehydrogenase/reductase (SDR) family protein	2.06973	up	2.97629	down	1.56297	down	AT5G50130
258253_at	short-chain dehydrogenase/reductase (SDR) family protein	4.28769	up	3.51259	down	1.65497	up	AT3G26760
266761_at	short-chain dehydrogenase/reductase (SDR) family protein	2.90439	up	2.32622	down	1.30187	up	AT2G47130
253910_at	S-locus protein kinase, putative	2.5094	up	1.32755	down	1.08481	down	AT4G27290
245947_at	spermine/spermidine synthase family protein	2.54974	up	21.3365	down	4.13008	down	AT5G19530
248279_at	timeless family protein	41.992	up	1.12198	down	3.36385	up	AT5G52910
255543_at	tolB protein-related	2.47302	up	4.27853	down	2.36046	down	AT4G01870
253011_at	zinc finger (C3HC4-type RING finger) family protein	4.47795	up	1.33345	up	1.63609	up	AT4G37890
246798_at	zinc finger (GATA type) family protein	15.8241	up	1.18311	down	7.32895	up	AT5G26930
260226_at	zinc finger homeobox family protein / ZF-HD homeobox family protein	4.37928	up	1.7456	down	1.76811	up	AT1G74660

## Sheet: Sheet3
IAA up-regulated genes induction affected 2 fold or more up by glucose (sorted by gene title)
Probe Set ID	Gene Title	0iaa Vs 0	regulation	3 Vs 0	regulation	3iaa Vs 0	regulation	AGI
248434_at	23.5 kDa mitochondrial small heat shock protein (HSP23.5-M)	2.22289	up	12.171	up	15.9505	up	AT5G51440
247739_at	40S ribosomal protein S8 (RPS8B)	3.29056	up	10.2056	up	11.9327	up	AT5G59240
265730_at	60S ribosomal protein L27 (RPL27A)	2.09409	up	12.9931	up	12.7033	up	AT2G32220
250062_at	AAA-type ATPase family protein	2.66271	up	13.0358	up	22.7228	up	AT5G17760
259507_at	AAA-type ATPase family protein	2.66009	up	4.66704	up	4.99655	up	AT1G43910
252638_at	acyl CoA reductase, putative	4.37303	up	29.2059	up	36.6059	up	AT3G44540
245854_at	ADP, ATP carrier protein 2, mitochondrial / ADP/ATP translocase 2 / adenine nucleotide translocator 2 (ANT2)	2.11207	up	5.17727	up	7.39399	up	AT5G13490
263239_at	amidophosphoribosyltransferase / glutamine phosphoribosylpyrophosphate amidotransferase / phosphoribosyldiphosphate 5-amidotransferase	2.05888	up	4.80431	up	5.68705	up	AT2G16570
258794_at	ankyrin repeat family protein	2.16129	up	9.77519	up	9.56791	up	AT3G04710
259845_at	auxin efflux carrier protein, putative (PIN1)	8.00194	up	3.61127	up	11.2149	up	AT1G73590
257824_at	auxin-responsive family protein	7.68338	up	12.9786	up	24.222	up	AT3G25290
263959_at	auxin-responsive family protein	2.48935	up	1.42877	up	4.94875	up	AT2G36210
259018_at	auxin-responsive protein / auxin-induced protein (AIR12)	4.52603	up	3.25195	up	9.48225	up	AT3G07390
247179_at	basic helix-loop-helix (bHLH) family protein	3.27895	up	1.08112	down	5.86085	up	AT5G65320
253090_at	beta-galactosidase, putative / lactase, putative	2.70163	up	22.8056	up	29.6244	up	AT4G36360
258396_at	brix domain-containing protein	2.50191	up	16.9293	up	18.8948	up	AT3G15460
255934_at	cytochrome P450 family protein	2.61414	up	5.66472	up	5.56579	up	AT1G12740
245075_at	cytochrome P450, putative	2.47302	up	10.2878	up	14.786	up	AT2G23180
252988_at	dehydrin, putative	2.28814	up	2.04795	up	4.41701	up	AT4G38410
246395_at	disease resistance-responsive protein-related / dirigent protein-related	2.32888	up	22.7808	up	8.95186	up	AT1G58170
259736_at	endo-1,4-beta-glucanase, putative / cellulase, putative	5.58155	up	27.1164	up	32.9729	up	AT1G64390
265147_at	eukaryotic translation initiation factor 4A, putative / eIF-4A, putative	2.42307	up	13.5972	up	15.8624	up	AT1G51380
265614_at	exonuclease-related	2.07287	up	5.00146	up	5.13404	up	AT2G25355
256299_at	expansin, putative (EXP1)	2.73105	up	4.426	up	4.88139	up	AT1G69530
267590_at	expansin, putative (EXP4)	2.24845	up	2.55524	up	4.26619	up	AT2G39700
253047_at	expressed protein	36.2652	up	19.6178	up	43.1959	up	AT4G37295
265083_at	expressed protein	9.50457	up	4.6723	up	14.1977	up	AT1G03820
247061_at	expressed protein	3.79894	up	3.6539	up	7.83145	up	AT5G66780
258802_at	expressed protein	3.60348	up	6.08124	up	8.85717	up	AT3G04650
260841_at	expressed protein	3.58412	up	1.63338	up	6.93693	up	AT1G29195
256322_at	expressed protein	3.15785	up	3.31275	up	5.19951	up	AT1G54990
252204_at	expressed protein	2.87182	up	6.42653	up	10.7748	up	AT3G50340
261500_at	expressed protein	2.76068	up	2.54266	up	4.70999	up	AT1G28400
261609_at	expressed protein	2.61797	up	3.16635	up	5.28511	up	AT1G49740
257761_at	expressed protein	2.22426	up	4.18262	up	5.84834	up	AT3G23090
256518_at	expressed protein	2.07351	up	21.3962	up	19.0184	up	AT1G66080
248139_at	expressed protein	2.02972	up	14.4374	up	13.8269	up	AT5G54970
250907_at	expressed protein	2.01857	up	4.53898	up	6.02198	up	AT5G03670
263283_at	F-box family protein	2.13115	up	3.2445	up	6.33685	up	AT2G36090
246992_at	GCN5-related N-acetyltransferase (GNAT) family protein	18.3826	up	7.07473	up	43.7387	up	AT5G67430
248371_at	gibberellin 20-oxidase, putative	2.8692	up	1.41061	up	6.17342	up	AT5G51810
258618_at	gibberellin-regulated protein 5 (GASA5) / gibberellin-responsive protein 5	22.9173	up	3.06509	up	64.6276	up	AT3G02885
262518_at	glutathione S-transferase, putative	2.50146	up	4.24452	up	7.12484	up	AT1G17170
266271_at	glutathione S-transferase, putative	2.31647	up	7.80756	up	7.63523	up	AT2G29440
247435_at	glutathione S-transferase, putative	2.06337	up	4.53207	up	4.87161	up	AT5G62480
264775_at	glycosyl hydrolase family 9 protein	2.27972	up	1.57688	up	8.08568	up	AT1G22880
265154_at	GTP-binding protein (ERG)	2.00155	up	9.82888	up	11.5254	up	AT1G30960
266253_at	histone deacetylase-related / HD-related	2.94223	up	12.3488	up	12.1211	up	AT2G27840
253131_at	homeobox-leucine zipper protein (HB-2) / HD-ZIP protein	3.55779	up	9.59952	up	14.8678	up	AT4G35550
266327_at	homeobox-leucine zipper protein 7 (HB-7) / HD-ZIP transcription factor 7	2.33904	up	25.3348	up	35.5109	up	AT2G46680
258751_at	hydrophobic protein (RCI2B) / low temperature and salt responsive protein (LTI6B)	2.25474	up	8.32332	up	10.0945	up	AT3G05890
254756_at	hypothetical protein	8.42051	up	6.10503	up	14.6546	up	AT4G13235
258613_at	inositol-1(or 4)-monophosphatase, putative / inositol monophosphatase, putative / IMPase, putative	2.18867	up	13.4091	up	13.0014	up	AT3G02870
248150_at	kinesin-like protein C (KATC)	2.13544	up	11.3215	up	9.26407	up	AT5G54670
250277_at	leucine-rich repeat family protein	3.26919	up	2.81149	up	6.60669	up	AT5G12940
260494_at	leucine-rich repeat transmembrane protein kinase, putative	2.89339	up	4.97038	up	8.3262	up	AT2G41820
254109_at	multi-copper oxidase type I family protein	2.93297	up	7.07349	up	7.91623	up	AT4G25240
246401_at	myb family transcription factor (MYB50)	2.08748	up	1.96897	up	7.45901	up	AT1G57560
248469_at	no apical meristem (NAM) family protein	2.37529	up	6.48454	up	8.2544	up	AT5G50820
261576_at	nodulin MtN21 family protein	5.95556	up	1.18086	up	8.94568	up	AT1G01070
258145_at	nodulin MtN21 family protein	5.71384	up	1.79155	up	11.2944	up	AT3G18200
257694_at	nucleolar protein Nop56, putative	2.89657	up	10.7027	up	11.4373	up	AT3G12860
256852_at	nucleolin, putative	2.12656	up	10.2391	up	13.5569	up	AT3G18610
251062_at	ovate family protein	2.10295	up	3.21342	up	7.29615	up	AT5G01840
256818_at	oxidoreductase, 2OG-Fe(II) oxygenase family protein	2.28722	up	6.78774	up	10.1307	up	AT3G21420
253104_at	pathogenesis-related thaumatin family protein	3.54497	up	28.2495	up	33.2291	up	AT4G36010
254689_at	pectate lyase family protein	5.77693	up	10.3634	up	17.6828	up	AT4G13710
254119_at	pectate lyase family protein	2.62595	up	15.447	up	10.8012	up	AT4G24780
246991_at	peroxidase 73 (PER73) (P73) (PRXR11)	2.43869	up	3.80241	up	9.19634	up	AT5G67400
250200_at	peroxidase, putative	25.1721	up	16.382	up	32.0892	up	AT5G14130
255111_at	peroxidase, putative	2.76508	up	2.1716	up	6.12647	up	AT4G08780
266941_at	peroxidase, putative	2.25724	up	1.97257	up	5.99063	up	AT2G18980
264783_at	phosphoenolpyruvate carboxylase kinase	2.55213	up	4.24037	up	6.59384	up	AT1G08650
257217_at	phosphoenolpyruvate carboxylase, putative / PEP carboxylase, putative	2.31407	up	3.84444	up	7.48208	up	AT3G14940
264907_at	phosphoglycerate/bisphosphoglycerate mutase family protein	3.74812	up	4.18842	up	9.52668	up	AT2G17280
259801_at	plastocyanin-like domain-containing protein	3.01694	up	15.0343	up	19.0372	up	AT1G72230
255516_at	pollen Ole e 1 allergen and extensin family protein	3.7805	up	3.86906	up	6.93178	up	AT4G02270
250469_at	pollen Ole e 1 allergen and extensin family protein	2.45348	up	16.9886	up	12.2397	up	AT5G10130
250196_at	polyribonucleotide nucleotidyltransferase, putative	2.4808	up	15.7832	up	17.9412	up	AT5G14580
261080_at	proliferating cell nuclear antigen 1 (PCNA1)	2.27519	up	25.6014	up	22.0677	up	AT1G07370
267372_at	protein kinase, putative	3.18965	up	5.59506	up	7.85211	up	AT2G26290
258009_at	pseudouridine synthase family protein	2.67581	up	11.7265	up	12.4701	up	AT3G19440
253416_at	pyruvate decarboxylase, putative	2.35717	up	10.0337	up	15.4093	up	AT4G33070
261917_at	regulator of chromosome condensation (RCC1) family protein / zinc finger protein-related	6.78411	up	6.35027	up	17.2622	up	AT1G65920
256011_at	respiratory burst oxidase protein E (RbohE) / NADPH oxidase	6.90227	up	4.06669	up	15.5149	up	AT1G19230
248820_at	senescence-associated protein-related	3.15612	up	73.994	up	67.3162	up	AT5G47060
260053_at	tetratricopeptide repeat (TPR)-containing protein	2.11114	up	5.25154	up	4.33925	up	AT1G78120
253483_at	transferase family protein	6.7111	up	6.79999	up	10.769	up	AT4G31910
265214_at	tyrosine specific protein phosphatase family protein	2.59033	up	6.2587	up	8.11623	up	AT1G05000
250493_at	U-box domain-containing protein	3.87443	up	2.93677	up	6.05706	up	AT5G09800
263231_at	UDP-glucoronosyl/UDP-glucosyl transferase family protein	14.0775	up	3.53263	up	20.576	up	AT1G05680
245561_at	UDP-glucoronosyl/UDP-glucosyl transferase family protein	2.18814	up	8.42398	up	8.15286	up	AT4G15500
251920_at	uracil phosphoribosyltransferase, putative / UMP pyrophosphorylase, putative / UPRTase, putative	2.06093	up	3.69573	up	4.84806	up	AT3G53900
254044_at	xyloglucan:xyloglucosyl transferase / xyloglucan endotransglycosylase / endo-xyloglucan transferase (XTR9)	6.23282	up	8.1043	up	16.7482	up	AT4G25820
252607_at	xyloglucan:xyloglucosyl transferase, putative / xyloglucan endotransglycosylase, putative / endo-xyloglucan transferase, putative	3.13476	up	111.507	up	50.2939	up	AT3G44990
253608_at	xyloglucan:xyloglucosyl transferase, putative / xyloglucan endotransglycosylase, putative / endo-xyloglucan transferase, putative	3.12639	up	19.8903	up	40.0723	up	AT4G30290
249306_at	zinc finger (C3HC4-type RING finger) family protein	9.13765	up	15.7015	up	34.357	up	AT5G41400
265084_at	zinc finger (CCCH-type) family protein	2.91055	up	1.07758	down	5.85577	up	AT1G03790
247795_at	zinc finger (CCCH-type) family protein	2.15592	up	3.09561	up	4.15712	up	AT5G58620
259735_at	expressed protein	34.9119	up	1.87	up	37.9914	up	AT1G64405

## Sheet: Sheet4
IAA up-regulated genes induction not affected 2 fold or more up or down by glucose (sorted by gene title)
Probe Set ID	Gene Title	0iaa Vs 0	regulation	3 Vs 0	regulation	3iaa Vs 0	regulation	AGI
254926_at	1-aminocyclopropane-1-carboxylate synthase 6 / ACC synthase 6 (ACS6)	2.24767	up	2.75149	up	3.39877	up	AT4G11280
255959_at	1-phosphatidylinositol-4-phosphate 5-kinase, putative / PIP kinase, putative / PtdIns(4)P-5-kinase, putative / diphosphoinositide kinase, putative	2.47783	up	2.19881	up	3.95702	up	AT1G21980
248466_at	ABA-responsive protein (HVA22e)	2.05918	up	1.18554	up	1.85653	up	AT5G50720
254300_at	ACT domain-containing protein (ACR7)	3.60024	up	1.01478	down	1.83269	up	AT4G22780
247074_at	allergen V5/Tpx-1-related family protein	2.76633	up	1.36733	up	2.02775	up	AT5G66590
248619_at	amino acid permease 6 (AAP6)	2.17329	up	2.04353	up	2.65978	up	AT5G49630
259680_at	amino acid permease, putative	2.78436	up	2.18856	up	4.0534	up	AT1G77690
264025_at	amino acid permease, putative	2.2953	up	1.22689	up	2.46454	up	AT2G21050
245611_at	ankyrin repeat family protein	2.00087	up	1.85381	up	2.69713	up	AT4G14390
248253_at	AP2 domain-containing transcription factor, putative	20.0659	up	19.201	up	21.719	up	AT5G53290
264900_at	auxin efflux carrier protein, putative	2.13455	up	1.44791	up	2.01897	up	AT1G23080
262263_at	auxin transport protein, putative (PIN3)	2.78995	up	1.16721	up	3.24135	up	AT1G70940
265806_at	auxin-responsive family protein	14.0838	up	1.20915	up	14.4219	up	AT2G18010
253255_at	auxin-responsive family protein	3.07223	up	2.15176	down	1.30274	up	AT4G34760
248528_at	auxin-responsive family protein	2.53706	up	1.35517	down	1.81819	up	AT5G50760
254809_at	auxin-responsive family protein	2.02938	up	1.58831	up	3.27069	up	AT4G12410
253908_at	auxin-responsive GH3 family protein	3.08825	up	2.33701	down	1.68027	up	AT4G27260
253791_at	auxin-responsive protein / indoleacetic acid-induced protein 11 (IAA11)	4.77191	up	2.86143	up	4.8884	up	AT4G28640
255788_at	auxin-responsive protein / indoleacetic acid-induced protein 13 (IAA13)	2.91623	up	1.08993	down	2.20761	up	AT2G33310
263664_at	auxin-responsive protein / indoleacetic acid-induced protein 17 (IAA17)	2.48323	up	2.41798	up	3.55569	up	AT1G04250
263656_at	auxin-responsive protein / indoleacetic acid-induced protein 3 (IAA3)	2.16095	up	1.7256	up	1.86769	up	AT1G04240
247148_at	auxin-responsive protein / indoleacetic acid-induced protein 9 (IAA9)	2.17918	up	1.17324	up	2.53752	up	AT5G65670
251246_at	auxin-responsive protein, putative	7.79099	up	1.34411	up	7.00625	up	AT3G62100
264014_at	auxin-responsive protein, putative	3.30357	up	9.15587	up	4.86573	up	AT2G21210
252965_at	auxin-responsive protein, putative	2.36044	up	1.07982	down	1.38904	up	AT4G38860
265102_at	cationic peroxidase, putative	2.75753	up	2.81149	up	5.92319	up	AT1G30870
253191_at	cysteine endopeptidase, papain-type (XCP1)	2.07064	up	4.21416	up	3.75544	up	AT4G35350
257143_at	cytochrome P450 family protein	2.13641	up	1.4638	up	2.63226	up	AT3G20110
250509_at	cytochrome P450 family protein	2.00966	up	4.4844	up	3.89425	up	AT5G09970
252497_at	DC1 domain-containing protein	3.03269	up	1.12318	down	1.25463	up	AT3G46800
254749_at	DC1 domain-containing protein	2.57155	up	2.11714	down	1.23414	up	AT4G13130
245141_at	dihydroflavonol 4-reductase family / dihydrokaempferol 4-reductase family	2.6383	up	1.05578	up	2.16798	up	AT2G45400
259297_at	disease resistance family protein / LRR family protein	2.14024	up	1.49116	up	2.88467	up	AT3G05360
248835_at	disease resistance protein (CC-NBS-LRR class), putative	3.49083	up	1.35902	up	3.09697	up	AT5G47250
266368_at	embryo-abundant protein-related	2.56553	up	1.07947	up	2.27202	up	AT2G41380
250803_at	endonuclease/exonuclease/phosphatase family protein	2.66036	up	1.09893	down	1.41886	up	AT5G04980
261470_at	ERF domain protein 11 (ERF11)	4.82424	up	1.64796	up	3.68579	up	AT1G28370
266977_at	esterase/lipase/thioesterase family protein	2.57256	up	1.18262	down	2.14536	up	AT2G39420
261226_at	expansin, putative (EXP11)	3.26856	up	2.08953	up	4.58938	up	AT1G20190
255591_at	expansin, putative (EXP17)	4.05998	up	10.1748	up	5.58962	up	AT4G01630
254761_at	expressed protein	37.0844	up	3.66408	up	36.0473	up	AT4G13195
251925_at	expressed protein	12.9826	up	7.95922	up	14.2088	up	AT3G54000
252103_at	expressed protein	8.06508	up	1.01506	down	7.02317	up	AT3G51410
259027_at	expressed protein	4.93519	up	1.27247	up	3.64952	up	AT3G09280
255028_at	expressed protein	4.3918	up	1.17672	up	2.53397	up	AT4G09890
245336_at	expressed protein	4.30985	up	1.3681	down	3.08775	up	AT4G16515
261700_at	expressed protein	3.61403	up	1.56408	up	3.36677	up	AT1G32690
251400_at	expressed protein	3.28784	up	2.55037	up	3.80382	up	AT3G60420
260363_at	expressed protein	2.99368	up	2.67899	up	3.92453	up	AT1G70550
250327_at	expressed protein	2.97753	up	1.65067	up	2.74512	up	AT5G12050
253044_at	expressed protein	2.71022	up	6.38448	down	1.83477	up	AT4G37290
252281_at	expressed protein	2.54666	up	9.25193	up	8.21175	up	AT3G49320
246346_at	expressed protein	2.50844	up	1.6617	up	2.28705	up	AT3G56810
247922_at	expressed protein	2.50172	up	3.05799	up	2.92055	up	AT5G57500
258283_at	expressed protein	2.49485	up	1.15785	up	1.67689	up	AT3G26750
260389_at	expressed protein	2.13509	up	1.71741	up	1.81118	up	AT1G74055
253419_at	expressed protein	2.13089	up	1.37768	down	2.45995	up	AT4G32780
266916_at	expressed protein	2.08697	up	5.04056	up	3.50787	up	AT2G45860
251749_at	expressed protein	2.05988	up	2.93373	up	3.314	up	AT3G55690
257875_at	expressed protein	2.02598	up	4.12419	up	3.13941	up	AT3G17120
260919_at	expressed protein	2.00815	up	2.22299	up	3.1603	up	AT1G21525
250158_at	expressed protein	2.0066	up	4.17276	up	3.14892	up	AT5G15190
260058_at	F-box family protein	14.643	up	3.65491	up	13.438	up	AT1G78100
267116_at	F-box family protein	2.88022	up	1.00508	down	2.02746	up	AT2G32560
253660_at	GDSL-motif lipase/hydrolase family protein	5.89693	up	1.8384	down	5.06297	up	AT4G30140
262118_at	glycosyl hydrolase family 1 protein	2.05693	up	2.06906	up	3.38843	up	AT1G02850
265983_at	homeobox-leucine zipper family protein	3.24104	up	1.5192	down	1.72432	up	AT2G18550
266346_at	homeobox-leucine zipper protein 17 (HB-17) / HD-ZIP transcription factor 17	2.87409	up	2.06968	up	3.30319	up	AT2G01430
258769_at	hydrolase, alpha/beta fold family protein	3.64073	up	1.04895	down	5.32553	up	AT3G10870
247477_at	invertase/pectin methylesterase inhibitor family protein	4.08912	up	2.00416	up	4.32992	up	AT5G62340
246802_at	kinesin motor protein-related	2.57757	up	1.0696	down	1.77998	up	AT5G27000
263363_at	late embryogenesis abundant domain-containing protein / LEA domain-containing protein	2.0322	up	1.11617	down	1.89196	up	AT2G03850
259421_at	leucine-rich repeat family protein	3.46023	up	1.96753	up	2.77881	up	AT1G13910
252248_at	leucine-rich repeat family protein	3.02909	up	2.99521	up	3.77198	up	AT3G49750
256981_at	leucine-rich repeat family protein / protein kinase family protein	3.12003	up	1.20791	up	3.30855	up	AT3G13380
250820_at	leucine-rich repeat transmembrane protein kinase, putative	3.66291	up	3.11095	up	4.83281	up	AT5G05160
266663_at	leucine-rich repeat transmembrane protein kinase, putative	2.9807	up	1.23944	down	1.60837	up	AT2G25790
257244_at	leucine-rich repeat transmembrane protein kinase, putative	2.92669	up	1.31487	up	3.33714	up	AT3G24240
252076_at	macrophage migration inhibitory factor family protein / MIF family protein	2.17885	up	1.07232	up	2.10146	up	AT3G51660
254971_at	major intrinsic family protein / MIP family protein	2.03373	up	1.86821	up	2.30242	up	AT4G10380
248392_at	MATE efflux protein-related	2.61653	up	2.72737	up	1.7601	up	AT5G52050
247962_at	mitogen-activated protein kinase kinase (MAPKK), putative (MKK6)	2.37286	up	2.48538	up	2.34964	up	AT5G56580
261491_at	myb family transcription factor (MYB124)	2.35467	up	1.96183	up	3.07466	up	AT1G14350
250051_at	myb family transcription factor (MYB56)	3.24747	up	1.1287	up	5.02417	up	AT5G17800
261025_at	NC domain-containing protein-related	4.73009	up	2.84676	up	3.94374	up	AT1G01225
260156_at	no apical meristem (NAM) family protein	2.19967	up	2.22866	up	2.91375	up	AT1G52880
249406_at	nodulin MtN21 family protein	2.59205	up	1.38567	up	2.75018	up	AT5G40210
262951_at	nodulin MtN21 family protein	2.19668	up	1.24973	up	2.59696	up	AT1G75500
265586_at	pathogenesis-related protein 1 (PR-1)	2.5933	up	1.88727	up	2.74464	up	AT2G19990
245196_at	pectate lyase family protein	3.6328	up	2.52368	up	2.68136	up	AT1G67750
248381_at	pfkB-type carbohydrate kinase family protein	2.30311	up	1.37731	up	2.51196	up	AT5G51830
266507_at	phototropic-responsive NPH3 family protein	7.54125	up	1.00081	down	8.58896	up	AT2G47860
267457_at	pollen Ole e 1 allergen and extensin family protein	2.03032	up	16.107	up	1.77264	up	AT2G33790
265144_at	protein kinase family protein	6.3188	up	2.1246	up	6.73944	up	AT1G51170
264479_at	protein kinase family protein	4.86876	up	2.11072	up	5.91669	up	AT1G77280
264537_at	protein kinase family protein	3.48621	up	1.46337	down	2.08562	up	AT1G55610
257975_at	protein kinase family protein	2.72423	up	1.316	down	1.50936	up	AT3G20830
261427_at	protein kinase family protein	2.44883	up	1.68291	up	2.75519	up	AT1G18670
266908_at	protein kinase PINOID (PID)	2.63131	up	2.2017	up	3.3337	up	AT2G34650
258029_at	protein kinase, putative	2.06182	up	1.44802	up	1.88331	up	AT3G27580
262912_at	proton-dependent oligopeptide transport (POT) family protein	2.79077	up	2.75832	up	4.00312	up	AT1G59740
246016_at	sensory transduction histidine kinase-related	2.17119	up	2.76549	down	1.07512	up	AT5G10720
249860_at	serine carboxypeptidase S28 family protein	2.01171	up	1.78241	up	3.30937	up	AT5G22860
266737_at	short-chain dehydrogenase/reductase (SDR) family protein	5.33962	up	1.39823	down	3.49653	up	AT2G47140
258907_at	sodium proton exchanger, putative (NHX3)	3.47099	up	1.13718	down	3.58584	up	AT3G06370
252746_at	sucrose synthase, putative / sucrose-UDP glucosyltransferase, putative	2.49368	up	1.01023	up	2.57056	up	AT3G43190
256010_at	transcriptional factor B3 family protein / auxin-responsive factor AUX/IAA-related	2.52589	up	2.60005	down	1.54932	up	AT1G19220
249367_at	ubiquitin family protein	2.20249	up	1.69708	up	2.3452	up	AT5G40630
267410_at	ubiquitin-protein ligase-related	2.0829	up	2.04009	up	2.06622	up	AT2G34920
258021_at	U-box domain-containing protein	2.27567	up	1.71738	up	2.75055	up	AT3G19380
252490_at	UDP-glucoronosyl/UDP-glucosyl transferase family protein	3.2586	up	1.68698	down	1.66758	up	AT3G46720
258080_at	universal stress protein (USP) family protein	2.9962	up	1.20467	up	1.7484	up	AT3G25930
256443_at	xanthine/uracil permease family protein	3.82132	up	3.87734	up	4.29011	up	AT3G10960
248548_at	xanthine/uracil/vitamin C permease family protein	5.0482	up	1.26133	down	4.32089	up	AT5G50300
258623_at	zinc finger (C2H2 type) family protein	2.05824	up	2.35581	up	2.56348	up	AT3G02790
247869_at	zinc finger (C2H2 type) family protein (ZFP2)	6.9898	up	1.19536	down	5.52184	up	AT5G57520
245171_at	zinc finger (C3HC4-type RING finger) family protein	2.73709	up	2.01685	down	1.38631	up	AT2G47560
258718_at	zinc finger (C3HC4-type RING finger) family protein	2.10058	up	1.12855	up	1.78824	up	AT3G09760
264942_at	zinc finger (MYND type) family protein / F-box family protein	2.24904	up	1.0711	down	1.72327	up	AT1G67340
