# Supplementary material for: Glucose and Auxin Signaling Interaction in Controlling Arabidopsis thaliana Seedlings Root Growth and Development
Source: PLoS One. 2009 Feb 18;4(2):e4502. doi: 10.1371/journal.pone.0004502 (PMC2637607; doi:10.1371/journal.pone.0004502)
Supplement: Figure S5 — List of IAA down-regulated genes whose IAA-repression was either lost or modulated up or down 2 fold or more on simultaneous glucose treatment. (0.12 MB XLS) [file pone.0004502.s005.xls]

## Sheet: Sheet1
IAA down-regulated genes repression affected 2 fold or more up or down by glucose
Probe Set ID	Gene Title	0iaa Vs 0	regulation	3 Vs 0	regulation	3iaa Vs 0	regulation	AGI
261021_at	FAD-binding domain-containing protein	25.766	down	3.91435	down	11.9512	down	AT1G26380
252827_at	cytochrome P450 79B2, putative (CYP79B2)	12.0843	down	17.41	up	6.79875	up	AT4G39950
266209_at	centroradialis protein, putative (CEN)	10.9804	down	20.4913	up	21.4989	up	AT2G27550
263208_at	zinc finger (C2H2 type) family protein	8.436	down	3.23183	up	2.64594	down	AT1G10480
257540_at	expressed protein	8.33078	down	1.20026	down	1.84889	down	AT3G21520
247406_at	two-component responsive regulator / response regulator 6 (ARR6)	6.48012	down	2.74334	up	2.03999	down	AT5G62920
246580_at	ABC transporter family protein	6.11646	down	1.75405	down	2.6138	down	AT1G31770
254385_s_at	methionine sulfoxide reductase domain-containing protein / SeIR domain-containing protein	6.02327	down	2.69941	up	1.36131	down	AT4G21830 /// AT4G21840
261956_at	short-chain dehydrogenase/reductase (SDR) family protein	5.87608	down	11.9535	up	1.77521	down	AT1G64590
256751_at	chloride channel protein (CLC-b)	5.61133	down	11.39	up	6.7583	up	AT3G27170
252870_at	adenylylsulfate kinase 2 (AKN2)	5.33127	down	12.5606	up	5.05069	up	AT4G39940
266326_at	cytochrome b5, putative	5.13997	down	23.6238	up	12.4694	up	AT2G46650
256376_s_at	S-adenosyl-L-methionine:carboxyl methyltransferase family protein	4.88097	down	4.77507	up	1.73678	up	AT1G66690 /// AT1G66700
256168_at	leucine-rich repeat protein kinase, putative	4.69919	down	2.03669	up	1.01651	down	AT1G51805
247549_at	myb family transcription factor (MYB28)	4.69507	down	16.462	up	9.38936	up	AT5G61420
251298_at	haloacid dehalogenase-like hydrolase family protein	4.67416	down	1.09632	down	1.19034	down	AT3G62040
256626_at	aspartyl protease family protein	4.65802	down	1.82179	up	1.55432	up	AT3G20015
258037_at	4-coumarate--CoA ligase, putative / 4-coumaroyl-CoA synthase, putative (4CL)	4.37958	down	4.45322	up	3.88998	up	AT3G21230
267565_at	cytochrome P450 71A12, putative (CYP71A12)	4.35897	down	1.27772	up	1.43429	up	AT2G30750
249719_at	auxin-responsive family protein	4.07867	down	1.02274	up	1.41491	down	AT5G35735
249918_at	expressed protein	3.73193	down	1.12363	up	1.13812	down	AT5G19240
264148_at	no apical meristem (NAM) family protein	3.58795	down	2.9479	up	2.28947	up	AT1G02220
249094_at	flavin-containing monooxygenase family protein / FMO family protein	3.437	down	1.14444	up	1.37232	down	AT5G43890
253619_at	glycine-rich protein	3.20909	down	6.4616	up	2.20623	up	AT4G30460
262736_at	GDSL-motif lipase, putative	3.19369	down	11.6013	up	9.99271	up	AT1G28570
245056_at	UDP-glucoronosyl/UDP-glucosyl transferase family protein	3.18474	down	1.34566	up	1.01312	up	AT2G26480
265920_s_at	secretory protein, putative	3.14949	down	2.31694	up	2.00046	up	AT2G15120 /// AT2G15220
250396_at	zinc finger (C2H2 type) family protein	3.1116	down	1.4378	up	1.01814	down	AT5G10970
251916_at	proton-dependent oligopeptide transport (POT) family protein	3.08038	down	4.38609	up	1.08487	down	AT3G53960
263545_at	expressed protein	3.04988	down	1.00313	up	1.31584	up	AT2G21560
262743_at	calcium-binding EF hand family protein	2.80928	down	4.89146	up	1.41523	up	AT1G29020
261899_at	cinnamoyl-CoA reductase, putative	2.77182	down	4.44846	up	2.04185	up	AT1G80820
264898_at	invertase/pectin methylesterase inhibitor family protein	2.7431	down	2.63987	up	2.92567	up	AT1G23205
248209_at	glycosyltransferase family protein	2.62537	down	4.88975	up	2.41294	up	AT5G53990
248062_at	protease inhibitor/seed storage/lipid transfer protein (LTP) family protein	2.60217	down	1.77086	up	1.54372	up	AT5G55450
257978_at	protein kinase family protein	2.57788	down	3.97029	up	1.5652	up	AT3G20860
247727_at	haloacid dehalogenase-like hydrolase family protein	2.57356	down	9.56842	up	3.44913	up	AT5G59490
256763_at	phytochelatin synthetase-related	2.57345	down	1.94554	up	1.40721	up	AT3G16860
253215_at	nodulin family protein	2.55517	down	26.814	up	19.7726	up	AT4G34950
259169_at	phosphoesterase family protein	2.53561	down	2.00918	up	1.12121	up	AT3G03520
263845_at	phenylalanine ammonia-lyase 1 (PAL1)	2.50625	down	3.71392	up	2.64623	up	AT2G37040
265939_at	DC1 domain-containing protein	2.44405	down	3.82451	up	4.1937	up	AT2G19650
266672_at	inorganic phosphate transporter, putative	2.38268	down	15.1917	up	12.7739	up	AT2G29650
261420_at	beta-ketoacyl-CoA synthase family protein	2.36608	down	10.1953	up	19.0747	up	AT1G07720
263252_at	zinc finger (B-box type) family protein / salt tolerance-like protein (STH)	2.32241	down	18.2221	up	10.5224	up	AT2G31380
248486_at	respiratory burst oxidase protein C (RbohC) / NADPH oxidase	2.31885	down	1.32107	down	1.29744	down	AT5G51060
247600_at	receptor-like protein kinase (ATR1) (MYB34)	2.31502	down	123.465	up	73.0603	up	AT5G60890
250435_at	zinc finger (C3HC4-type RING finger) family protein	2.31096	down	1.0046	up	1.03012	up	AT5G10380
252377_at	proton-dependent oligopeptide transport (POT) family protein	2.27745	down	3.19213	up	2.87512	up	AT3G47960
260568_at	chitinase, putative	2.26559	down	4.74384	up	3.61266	up	AT2G43570
256781_at	disease resistance response protein-related/ dirigent protein-related	2.26092	down	4.53456	up	4.04428	up	AT3G13650
248978_at	disease resistance protein (TIR class), putative	2.25937	down	2.63352	up	2.06904	up	AT5G45070
260753_at	zinc finger (C3HC4-type RING finger) family protein	2.25843	down	1.31488	up	1.70567	up	AT1G49230
258047_at	4-coumarate--CoA ligase 2 / 4-coumaroyl-CoA synthase 2 (4CL2)	2.24904	down	4.51536	up	3.55707	up	AT3G21240
267271_at	zinc finger homeobox family protein / ZF-HD homeobox family protein	2.24414	down	1.25475	up	1.13514	up	AT2G02540
248247_at	basic helix-loop-helix (bHLH) family protein	2.2424	down	3.52471	up	3.3256	up	AT5G53210
255524_at	pectinesterase family protein	2.22797	down	1.23999	up	1.9932	up	AT4G02330
263915_at	expressed protein	2.20495	down	1.09948	up	1.31037	down	AT2G36430
251281_at	arabinogalactan-protein (AGP20)	2.1835	down	1.75015	up	1.33293	up	AT3G61640
249422_at	zinc finger homeobox protein-related / ZF-HD homeobox protein-related	2.15571	down	1.8119	up	1.15404	up	AT5G39760
259786_at	GDSL-motif lipase/hydrolase family protein	2.15302	down	4.0256	up	3.04724	up	AT1G29660
252334_at	mitochondrial phosphate transporter, putative	2.14754	down	2.94494	up	3.41864	up	AT3G48850
247035_at	basic helix-loop-helix (bHLH) family protein	2.13719	down	2.15946	up	2.01524	up	AT5G67110
258287_at	sulfate transporter, putative	2.11652	down	23.6833	up	6.21828	up	AT3G15990
251255_at	GDSL-motif lipase/hydrolase family protein	2.11314	down	1.52017	up	1.19412	down	AT3G62280
257066_at	protease inhibitor/seed storage/lipid transfer protein (LTP) family protein	2.09818	down	2.95621	up	1.62661	up	AT3G18280
259887_at	protein kinase, putative	2.09188	down	1.04731	up	1.33852	down	AT1G76360
260406_at	glutathione S-transferase, putative	2.0911	down	1.44395	up	1.15144	down	AT1G69920
252652_at	prephenate dehydratase family protein	2.08238	down	1.0403	down	1.38332	down	AT3G44720
251968_at	GDSL-motif lipase/hydrolase family protein	2.07563	down	1.251	down	1.34223	down	AT3G53100
246490_at	adenosylmethionine decarboxylase family protein	2.07374	down	13.4019	up	13.5436	up	AT5G15950
248277_at	ABC transporter family protein	2.06704	down	2.62834	up	2.15652	up	AT5G52860
246988_at	armadillo/beta-catenin repeat family protein / U-box domain-containing protein	2.05261	down	1.4244	down	1.38975	down	AT5G67340
267497_at	glutaredoxin family protein	2.05054	down	7.99247	up	7.37867	up	AT2G30540
257641_s_at	early-responsive to dehydration stress protein (ERD12)	2.04511	down	2.03852	up	1.58137	up	AT3G25760 /// AT3G25770
247243_at	nodulin MtN21 family protein	2.04372	down	2.13581	up	1.52835	up	AT5G64700
250279_at	GRAM domain-containing protein / ABA-responsive protein-related	2.03762	down	1.81575	up	1.67745	up	AT5G13200
245840_at	expressed protein	2.033	down	2.15914	up	3.02037	up	AT1G58420
257480_at	hypothetical protein	2.0217	down	2.98038	up	1.10861	up	AT1G15640
262177_at	isochorismate synthase 1 (ICS1) / isochorismate mutase	2.01985	down	1.01489	up	1.00514	up	AT1G74710
262324_at	cation/hydrogen exchanger, putative (CHX16)	2.01762	down	1.78251	up	1.33265	up	AT1G64170
264745_at	5'-adenylylsulfate reductase 2, chloroplast (APR2) (APSR) / adenosine 5'-phosphosulfate 5'-adenylylsulfate (APS) sulfotransferase 2 / 3'-phosphoadenosine-5'-phosphosulfate (PAPS) reductase homolog 43 (PRH-43)	2.00407	down	4.85473	up	3.95115	up	AT1G62180
251646_at	expressed protein	2.00019	down	3.16842	up	2.09287	up	AT3G57780
255773_at	sulfotransferase family protein	2.35101	down	25.6984	up	13.5907	up	AT1G18590
267382_at	lipid transfer protein-related	2.20347	down	10.9574	up	8.96422	up	AT2G44300
251060_at	CBL-interacting protein kinase 14 (CIPK14)	2.08754	down	7.02095	up	6.0565	up	AT5G01820
253629_at	glycine-rich protein	3.66773	down	1.84114	up	1.73161	down	AT4G30450
252921_at	enhanced disease susceptibility 5 (EDS5) / salicylic acid induction deficient 1 (SID1)	3.43406	down	9.65944	up	4.77202	up	AT4G39030
249866_at	2-isopropylmalate synthase 3 (IMS3)	2.91708	down	1.55587	up	1.7387	down	AT5G23010
247582_at	2-phosphoglycerate kinase-related	2.82725	down	1.38082	down	1.28612	down	AT5G60760
259251_at	heavy-metal-associated domain-containing protein	2.80218	down	1.18999	down	1.91358	down	AT3G07600
246525_at	zinc finger protein CONSTANS (CO)	2.569	down	1.54738	down	1.68961	down	AT5G15840
254524_at	VQ motif-containing protein	2.431	down	1.95086	down	1.92264	down	AT4G20000
248700_at	glutamate receptor family protein (GLR1.2)	2.39039	down	1.73856	down	1.90188	down	AT5G48400
254043_at	expressed protein	2.34368	down	1.2333	down	1.7048	down	AT4G25990
247239_at	pectinesterase family protein	2.20441	down	4.19238	up	2.88258	up	AT5G64640
263599_at	histidine kinase (AHK4) (WOL)	2.19128	down	3.18199	up	1.52756	up	AT2G01830
253400_at	expressed protein	2.15484	down	1.45291	down	1.00381	down	AT4G32860
266655_at	serine/threonine protein kinase, putative	2.1052	down	1.47899	down	1.57137	down	AT2G25880
261475_at	anionic peroxidase, putative	2.06185	down	1.83748	up	1.85549	down	AT1G14550
253411_at	homeobox protein (ATH1)	2.02824	down	1.08247	down	1.4017	down	AT4G32980
262170_at	senescence-associated protein-related	2.00215	down	1.14357	up	1.11762	down	AT1G74940
261450_s_at	O-methyltransferase, putative	13.0941	down	7.66562	down	35.9025	down	AT1G21110 /// AT1G21120
254644_at	Clavata3 / ESR-Related-2 (CLE2)	11.2152	down	23.6161	down	22.1241	down	AT4G18510
252534_at	myb family transcription factor (MYB48)	8.65046	down	6.72686	down	24.1091	down	AT3G46130
245875_at	proline-rich extensin-like family protein	6.95772	down	17.9036	down	12.8033	down	AT1G26240
265572_at	carbonic anhydrase family protein	6.45497	down	9.2257	down	10.9985	down	AT2G28210
247949_at	cytochrome P450, putative	6.05893	down	7.36367	down	21.4327	down	AT5G57220
261606_at	peroxidase, putative	5.82153	down	7.22305	down	32.0067	down	AT1G49570
254571_at	hypothetical protein	5.75341	down	9.15982	down	9.34059	down	AT4G19370
261449_at	O-methyltransferase, putative	5.58393	down	7.43806	down	13.7793	down	AT1G21120
245082_at	expressed protein	5.28294	down	7.11052	down	8.25964	down	AT2G23270
257823_at	nodulin, putative	5.08873	down	158.84	down	144.587	down	AT3G25190
261474_at	anionic peroxidase, putative	4.97915	down	5.66577	down	8.36719	down	AT1G14540
253667_at	peroxidase, putative	4.90733	down	7.59676	down	27.0535	down	AT4G30170
258342_at	leucine-rich repeat family protein / extensin family protein	3.76689	down	8.30141	down	23.6267	down	AT3G22800
263198_at	GDSL-motif lipase/hydrolase family protein	3.72331	down	9.39787	down	11.8118	down	AT1G53990
253822_at	aminotransferase-related	3.27081	down	4.25239	down	6.36774	down	AT4G28410
252529_at	oxidoreductase, 2OG-Fe(II) oxygenase family protein	3.1257	down	4.64226	down	5.92628	down	AT3G46490
254206_at	pathogenesis-related thaumatin family protein	3.00882	down	11.3275	down	10.176	down	AT4G24180
256306_at	lipase class 3 family protein	2.95627	down	9.82716	down	10.3259	down	AT1G30370
255302_at	methionine sulfoxide reductase domain-containing protein / SeIR domain-containing protein	2.94302	down	3.38233	down	7.54379	down	AT4G04830
249800_at	nodulin MtN3 family protein	2.9256	down	18.1725	down	42.0073	down	AT5G23660
264497_at	purine permease-related	2.85761	down	8.61775	down	9.07892	down	AT1G30840
250695_at	lectin protein kinase family protein	2.83339	down	6.80595	down	15.0805	down	AT5G06740
246963_at	aspartyl protease family protein	2.77287	down	5.17717	down	5.13103	down	AT5G24820
248448_at	AP2 domain-containing transcription factor, putative	2.68233	down	5.2152	down	5.76153	down	AT5G51190
265008_at	seven transmembrane MLO family protein / MLO-like protein 6 (MLO6)	2.584	down	5.21465	down	6.28664	down	AT1G61560
246927_s_at	expressed protein	2.57093	down	5.70722	down	5.45434	down	AT5G25250 /// AT5G25260
260693_at	proton-dependent oligopeptide transport (POT) family protein	2.50675	down	12.1067	down	25.4499	down	AT1G32450
249562_at	disease resistance protein (NBS-LRR class), putative	2.49634	down	7.43679	down	9.35218	down	AT5G38350
259197_at	peroxidase, putative	2.43629	down	72.2839	down	67.8837	down	AT3G03670
253827_at	expressed protein	2.41848	down	8.70119	down	21.5069	down	AT4G28085
267288_at	stress-responsive protein, putative	2.3858	down	2.48162	down	4.60464	down	AT2G23680
260015_at	caffeoyl-CoA 3-O-methyltransferase, putative	2.38134	down	33.6441	down	18.0696	down	AT1G67980
261459_at	O-methyltransferase, putative	2.37889	down	19.2135	down	52.5679	down	AT1G21100
262630_at	phospholipid/glycerol acyltransferase family protein	2.36739	down	14.9291	down	14.9599	down	AT1G06520
249188_at	transferase family protein	2.33348	down	3.03844	down	4.52945	down	AT5G42830
246821_at	calmodulin-binding protein	2.32776	down	8.12497	down	7.84735	down	AT5G26920
259276_at	peroxidase 27 (PER27) (P27) (PRXR7)	2.23651	down	3.69916	down	14.0006	down	AT3G01190
247586_at	major intrinsic family protein / MIP family protein	2.21433	down	2.75093	down	5.18149	down	AT5G60660
254660_at	receptor serine/threonine kinase, putative	2.20821	down	6.17663	down	6.04591	down	AT4G18250
259211_at	alpha 1,4-glycosyltransferase family protein / glycosyltransferase sugar-binding DXD motif-containing protein	2.15275	down	16.3396	down	16.1014	down	AT3G09020
263788_at	sarcosine oxidase family protein	2.10352	down	3.39781	down	4.76285	down	AT2G24580
251420_at	AP2 domain-containing transcription factor TINY, putative	2.07392	down	12.7881	down	12.3083	down	AT3G60490
245041_at	expressed protein	2.05625	down	6.95529	down	6.65476	down	AT2G26530
249408_at	myb family transcription factor	2.05191	down	4.71957	down	6.09687	down	AT5G40330
265067_at	glutaredoxin family protein	2.029	down	4.47745	down	10.2254	down	AT1G03850
261006_at	FAD-binding domain-containing protein	8.21683	down	10.5913	down	10.8245	down	AT1G26410
261224_at	subtilase family protein	2.72702	down	5.04027	down	6.35457	down	AT1G20160
265796_at	heavy-metal-associated domain-containing protein	2.46794	down	14.1443	down	15.971	down	AT2G35730
264280_at	glycosyl hydrolase family 1 protein	2.33229	down	4.36962	down	4.47714	down	AT1G61820
248931_at	proton-dependent oligopeptide transport (POT) family protein	7.59921	down	11.1253	down	10.8199	down	AT5G46040
253525_at	expressed protein	7.91887	down	9.18621	down	8.17881	down	AT4G31330
254324_at	expressed protein	6.34908	down	3.30803	down	5.18838	down	AT4G22640
257197_at	selenium-binding family protein	5.70896	down	2.11294	down	5.4729	down	AT3G23800
255252_at	expressed protein	5.04424	down	4.1152	down	6.81952	down	AT4G04990
248790_at	major intrinsic family protein / MIP family protein	4.99448	down	1.66543	down	5.83352	down	AT5G47450
259558_at	wall-associated kinase, putative	4.92392	down	6.44604	down	6.39723	down	AT1G21230
247215_at	expressed protein	4.86171	down	3.70421	down	5.75609	down	AT5G64905
250983_at	In2-1 protein, putative	4.73424	down	1.03223	up	2.86477	down	AT5G02780
265260_at	no apical meristem (NAM) family protein	4.6888	down	1.984	down	4.39925	down	AT2G43000
252536_at	proton-dependent oligopeptide transport (POT) family protein	4.50996	down	1.11508	down	4.46996	down	AT3G45700
265159_at	expressed protein	4.49679	down	2.68775	down	3.3826	down	AT1G31060
259264_at	aldose 1-epimerase family protein	4.41532	down	5.20896	down	5.18049	down	AT3G01260
264716_at	matrixin family protein	4.33756	down	1.35204	down	3.4542	down	AT1G70170
267240_at	DC1 domain-containing protein	4.32857	down	5.15928	down	5.87082	down	AT2G02680
253957_at	arabinogalactan-protein (AGP13)	4.22968	down	3.24002	up	2.91173	down	AT4G26320
255127_at	nodulin MtN21 family protein	4.22896	down	6.10189	down	4.23859	down	AT4G08300
253696_at	FAD-binding domain-containing protein / cytokinin oxidase family protein	4.1668	down	5.24194	up	4.34761	down	AT4G29740
246703_at	protein kinase family protein	4.08773	down	2.05265	down	2.75643	down	AT5G28080
266010_at	zinc finger (C2H2 type) family protein (ZAT11)	4.00508	down	4.40604	down	4.32667	down	AT2G37430
265160_at	expressed protein	3.96743	down	1.82448	down	3.25701	down	AT1G31050
257919_at	myb family transcription factor (MYB15)	3.86098	down	5.16836	down	5.02714	down	AT3G23250
249867_at	2-isopropylmalate synthase 2 (IMS2)	3.70707	down	1.02248	up	2.53851	down	AT5G23020
254905_at	disease resistance protein (TIR-NBS-LRR class), putative	3.6914	down	4.66596	down	4.49693	down	AT4G11170
258629_at	stelar K+ outward rectifier (SKOR) / potassium channel protein	3.66768	down	3.96274	down	3.90241	down	AT3G02850
246933_at	zinc finger (C2H2 type) family protein (ZFP3)	3.54575	down	2.01819	down	2.31428	down	AT5G25160
247634_at	late embryogenesis abundant protein-related / LEA protein-related	3.54462	down	9.06016	up	3.19446	down	AT5G60520
260261_at	VQ motif-containing protein	3.36832	down	3.90849	down	4.19956	down	AT1G68450
264866_at	matrixin family protein	3.32525	down	3.54852	down	4.35731	down	AT1G24140
258293_at	phosphate transporter, putative (PHO1)	3.29721	down	4.94597	down	5.16521	down	AT3G23430
259260_at	DC1 domain-containing protein	3.27921	down	2.65609	down	3.45738	down	AT3G11370
254606_at	major intrinsic family protein / MIP family protein	3.26275	down	2.34318	up	3.09472	down	AT4G19030
255858_at	zinc finger (C2H2 type) family protein (ZFP6)	3.16248	down	1.03229	up	2.24374	down	AT1G67030
251771_at	glycosyl transferase family 2 protein	3.11564	down	4.21041	down	4.20761	down	AT3G56000
261005_at	FAD-binding domain-containing protein	3.11381	down	3.42996	down	4.84728	down	AT1G26420
250872_at	calmodulin-binding family protein	3.09205	down	1.65534	down	3.74418	down	AT5G03960
249893_at	expressed protein	3.03932	down	2.89703	down	3.45932	down	AT5G22555
266561_at	defense-related protein, putative	3.02276	down	2.40296	down	3.40784	down	AT2G23960
245755_at	expressed protein	2.96077	down	3.40705	down	3.22523	down	AT1G35210
260225_at	glutathione S-transferase, putative	2.95784	down	2.3171	down	2.19754	down	AT1G74590
257382_at	WRKY family transcription factor	2.94778	down	3.1692	down	3.44528	down	AT2G40750
261073_at	josephin protein-related	2.87563	down	3.57381	down	3.88272	down	AT1G07300
254387_at	methionine sulfoxide reductase domain-containing protein / SeIR domain-containing protein	2.86744	down	1.18445	down	2.91638	down	AT4G21850
250450_at	myb family transcription factor (MYB92)	2.84483	down	1.24736	up	2.05376	down	AT5G10280
250302_at	glycosyl hydrolase family 32 protein	2.79205	down	2.70149	down	3.27738	down	AT5G11920
259371_at	universal stress protein (USP) family protein	2.77613	down	2.82624	down	2.74457	down	AT1G69080
259466_at	two-component responsive regulator / response regulator 7 (ARR7)	2.76645	down	1.01689	up	4.05302	down	AT1G19050
251401_at	uclacyanin, putative	2.74867	down	3.56737	down	3.5256	down	AT3G60270
254572_at	alcohol oxidase-related	2.66113	down	2.77115	down	2.95985	down	AT4G19380
259443_at	chitinase, putative	2.61802	down	1.8343	down	3.03654	down	AT1G02360
250582_at	ethylene-responsive element-binding family protein	2.60149	down	1.68505	down	2.41471	down	AT5G07580
249001_at	hypothetical protein	2.59383	down	2.9157	down	2.89003	down	AT5G44990
264470_at	cytochrome P450, putative	2.55994	down	5.25935	up	2.05558	down	AT1G67110
249186_at	DC1 domain-containing protein	2.55888	down	1.29822	up	2.77017	down	AT5G43040
252222_at	proline-rich family protein	2.55321	down	2.93803	down	3.19138	down	AT3G49840
263893_at	WRKY family transcription factor	2.50613	down	3.41382	down	3.32279	down	AT2G21900
256847_at	early nodule-specific protein, putative	2.50278	down	3.00882	down	3.34274	down	AT3G27950
253796_at	hypothetical protein	2.45983	down	2.2377	down	3.06267	down	AT4G28460
263380_at	basic helix-loop-helix (bHLH) family protein	2.44902	down	1.54468	down	2.561	down	AT2G40200
250633_at	peptide methionine sulfoxide reductase, putative	2.44865	down	1.0126	down	2.17644	down	AT5G07460
246405_at	disease resistance protein (TIR class), putative	2.38379	down	2.27378	down	2.61711	down	AT1G57630
263738_at	expressed protein	2.37273	down	2.57865	down	3.88166	down	AT1G60060
245305_at	expressed protein	2.37212	down	1.65915	down	2.885	down	AT4G17215
260752_at	expressed protein	2.3654	down	2.78846	down	2.74702	down	AT1G49030
246844_at	myb family transcription factor (MYB4) (MYB86)	2.35607	down	2.53186	down	3.3957	down	AT5G26660
259479_at	expressed protein	2.34888	down	3.60764	down	4.646	down	AT1G19020
246602_at	copper amine oxidase, putative	2.34767	down	1.78981	down	4.29767	down	AT1G31710
249890_at	WRKY family transcription factor	2.33187	down	2.20531	down	2.58603	down	AT5G22570
249516_s_at	jacalin lectin family protein	2.31528	down	2.40865	down	3.61789	down	AT5G38540 /// AT5G38550
265124_at	DC1 domain-containing protein	2.31043	down	1.77273	down	2.43325	down	AT1G55430
254573_at	pectinacetylesterase family protein	2.30992	down	3.11494	down	3.40776	down	AT4G19420
259447_s_at	ADP-ribosylation factor, putative	2.30964	down	3.57592	down	3.61375	down	AT1G02430 /// AT1G02440
259428_at	mitogen-activated protein kinase, putative / MAPK, putative (MPK11)	2.30945	down	2.15561	down	2.46269	down	AT1G01560
250640_at	leucine-rich repeat family protein	2.29993	down	2.79773	down	2.92859	down	AT5G07150
258746_at	germin-like protein, putative	2.29974	down	2.57061	down	2.55612	down	AT3G05950
252596_at	lectin protein kinase family protein	2.29313	down	2.4162	down	2.48879	down	AT3G45330
260394_at	myb family transcription factor (MYB122)	2.27993	down	1.99415	down	2.34522	down	AT1G74080
254631_at	expressed protein	2.24077	down	1.69228	down	2.00105	down	AT4G18610
264804_at	CLAVATA1 receptor kinase (CLV1)	2.23051	down	2.19277	down	2.17499	down	AT1G08590
264901_at	sulfate transporter, putative	2.22781	down	2.24419	down	3.02496	down	AT1G23090
245728_at	cytochrome P450 family protein	2.21919	down	2.27864	down	2.34851	down	AT1G73340
264988_at	glutathione S-transferase, putative	2.21881	down	2.65448	down	2.94174	down	AT1G27140
258941_at	monodehydroascorbate reductase, putative	2.21227	down	2.94391	down	3.98673	down	AT3G09940
251857_at	RNA recognition motif (RRM)-containing protein	2.20913	down	2.37634	up	2.69087	down	AT3G54770
249264_s_at	disease resistance protein (TIR-NBS-LRR class), putative	2.19996	down	2.04503	down	2.84262	down	AT5G41740 /// AT5G41750
253747_at	lectin protein kinase family protein	2.18885	down	3.97063	down	4.04296	down	AT4G29050
264415_at	AP2 domain-containing protein RAP2.6 (RAP2.6)	2.16987	down	11.0015	down	3.78006	down	AT1G43160
262575_at	ABC transporter family protein	2.16862	down	1.22811	down	1.78323	down	AT1G15210
247755_at	subtilase family protein	2.15941	down	2.16652	down	2.50437	down	AT5G59090
263236_at	two-component responsive regulator / response regulator 4 (ARR4)	2.14419	down	1.23873	up	2.46752	down	AT1G10470
249417_at	calcium-binding EF hand family protein	2.13272	down	3.56839	down	2.83017	down	AT5G39670
246913_at	zinc finger (GATA type) family protein	2.07786	down	2.04884	down	2.98096	down	AT5G25830
262315_at	proline-rich family protein	2.07542	down	2.60683	down	3.72237	down	AT1G70990
263133_at	SOUL heme-binding family protein	2.07522	down	2.75192	down	2.72762	down	AT1G78450
247655_at	zinc finger (C2H2 type) family protein (ZAT12)	2.05838	down	1.73233	down	2.7391	down	AT5G59820
253296_at	inositol 1,3,4-trisphosphate 5/6-kinase family protein	2.05744	down	2.34119	down	3.4305	down	AT4G33770
253127_at	basic helix-loop-helix (bHLH) family protein	2.03837	down	4.27883	down	3.6529	down	AT4G36060
246993_at	zinc finger (C2H2 type) protein 1 (AZF1)	2.03514	down	2.31564	down	3.18753	down	AT5G67450
251884_at	embryo-abundant protein-related	2.03016	down	2.57741	down	2.80734	down	AT3G54150
267391_at	glycosyl hydrolase family 1 protein	2.02723	down	1.40397	down	2.17281	down	AT2G44480
263565_at	xyloglucan fucosyltransferase, putative (FUT4)	2.02308	down	2.9307	down	2.67746	down	AT2G15390
254331_s_at	cytochrome P450 family protein	2.01865	down	1.72077	down	3.27695	down	AT4G22690 /// AT4G22710
254213_at	aminotransferase class I and II family protein	2.01704	down	2.10733	down	2.14138	down	AT4G23590
250216_at	hypothetical protein	2.01299	down	3.3674	down	3.65091	down	AT5G14090
252374_at	two-component responsive regulator / response regulator 5 (ARR5) / response reactor 2 (RR2)	7.4604	down	1.21414	up	6.1251	down	AT3G48100
263948_at	harpin-induced family protein (YLS9) / HIN1 family protein / harpin-responsive family protein	7.71708	down	1.43079	down	8.20989	down	AT2G35980

## Sheet: Sheet2
IAA down-regulated genes repression affected 2 fold or more down by glucose (sorted by gene title)
Probe Set ID	Gene Title	0iaa Vs 0	regulation	3 Vs 0	regulation	3iaa Vs 0	regulation	AGI
249866_at	2-isopropylmalate synthase 3 (IMS3)	2.91708	down	1.55587	up	1.7387	down	AT5G23010
247582_at	2-phosphoglycerate kinase-related	2.82725	down	1.38082	down	1.28612	down	AT5G60760
258047_at	4-coumarate--CoA ligase 2 / 4-coumaroyl-CoA synthase 2 (4CL2)	2.24904	down	4.51536	up	3.55707	up	AT3G21240
258037_at	4-coumarate--CoA ligase, putative / 4-coumaroyl-CoA synthase, putative (4CL)	4.37958	down	4.45322	up	3.88998	up	AT3G21230
264745_at	5'-adenylylsulfate reductase 2, chloroplast (APR2) (APSR) / adenosine 5'-phosphosulfate 5'-adenylylsulfate (APS) sulfotransferase 2 / 3'-phosphoadenosine-5'-phosphosulfate (PAPS) reductase homolog 43 (PRH-43)	2.00407	down	4.85473	up	3.95115	up	AT1G62180
248277_at	ABC transporter family protein	2.06704	down	2.62834	up	2.15652	up	AT5G52860
246580_at	ABC transporter family protein	6.11646	down	1.75405	down	2.6138	down	AT1G31770
246490_at	adenosylmethionine decarboxylase family protein	2.07374	down	13.4019	up	13.5436	up	AT5G15950
252870_at	adenylylsulfate kinase 2 (AKN2)	5.33127	down	12.5606	up	5.05069	up	AT4G39940
261475_at	anionic peroxidase, putative	2.06185	down	1.83748	up	1.85549	down	AT1G14550
251281_at	arabinogalactan-protein (AGP20)	2.1835	down	1.75015	up	1.33293	up	AT3G61640
246988_at	armadillo/beta-catenin repeat family protein / U-box domain-containing protein	2.05261	down	1.4244	down	1.38975	down	AT5G67340
256626_at	aspartyl protease family protein	4.65802	down	1.82179	up	1.55432	up	AT3G20015
249719_at	auxin-responsive family protein	4.07867	down	1.02274	up	1.41491	down	AT5G35735
248247_at	basic helix-loop-helix (bHLH) family protein	2.2424	down	3.52471	up	3.3256	up	AT5G53210
247035_at	basic helix-loop-helix (bHLH) family protein	2.13719	down	2.15946	up	2.01524	up	AT5G67110
261420_at	beta-ketoacyl-CoA synthase family protein	2.36608	down	10.1953	up	19.0747	up	AT1G07720
262743_at	calcium-binding EF hand family protein	2.80928	down	4.89146	up	1.41523	up	AT1G29020
262324_at	cation/hydrogen exchanger, putative (CHX16)	2.01762	down	1.78251	up	1.33265	up	AT1G64170
251060_at	CBL-interacting protein kinase 14 (CIPK14)	2.08754	down	7.02095	up	6.0565	up	AT5G01820
266209_at	centroradialis protein, putative (CEN)	10.9804	down	20.4913	up	21.4989	up	AT2G27550
260568_at	chitinase, putative	2.26559	down	4.74384	up	3.61266	up	AT2G43570
256751_at	chloride channel protein (CLC-b)	5.61133	down	11.39	up	6.7583	up	AT3G27170
261899_at	cinnamoyl-CoA reductase, putative	2.77182	down	4.44846	up	2.04185	up	AT1G80820
266326_at	cytochrome b5, putative	5.13997	down	23.6238	up	12.4694	up	AT2G46650
267565_at	cytochrome P450 71A12, putative (CYP71A12)	4.35897	down	1.27772	up	1.43429	up	AT2G30750
252827_at	cytochrome P450 79B2, putative (CYP79B2)	12.0843	down	17.41	up	6.79875	up	AT4G39950
265939_at	DC1 domain-containing protein	2.44405	down	3.82451	up	4.1937	up	AT2G19650
248978_at	disease resistance protein (TIR class), putative	2.25937	down	2.63352	up	2.06904	up	AT5G45070
256781_at	disease resistance response protein-related/ dirigent protein-related	2.26092	down	4.53456	up	4.04428	up	AT3G13650
257641_s_at	early-responsive to dehydration stress protein (ERD12)	2.04511	down	2.03852	up	1.58137	up	AT3G25760 /// AT3G25770
252921_at	enhanced disease susceptibility 5 (EDS5) / salicylic acid induction deficient 1 (SID1)	3.43406	down	9.65944	up	4.77202	up	AT4G39030
245840_at	expressed protein	2.033	down	2.15914	up	3.02037	up	AT1G58420
251646_at	expressed protein	2.00019	down	3.16842	up	2.09287	up	AT3G57780
263545_at	expressed protein	3.04988	down	1.00313	up	1.31584	up	AT2G21560
249918_at	expressed protein	3.73193	down	1.12363	up	1.13812	down	AT5G19240
263915_at	expressed protein	2.20495	down	1.09948	up	1.31037	down	AT2G36430
257540_at	expressed protein	8.33078	down	1.20026	down	1.84889	down	AT3G21520
254043_at	expressed protein	2.34368	down	1.2333	down	1.7048	down	AT4G25990
253400_at	expressed protein	2.15484	down	1.45291	down	1.00381	down	AT4G32860
261021_at	FAD-binding domain-containing protein	25.766	down	3.91435	down	11.9512	down	AT1G26380
249094_at	flavin-containing monooxygenase family protein / FMO family protein	3.437	down	1.14444	up	1.37232	down	AT5G43890
262736_at	GDSL-motif lipase, putative	3.19369	down	11.6013	up	9.99271	up	AT1G28570
259786_at	GDSL-motif lipase/hydrolase family protein	2.15302	down	4.0256	up	3.04724	up	AT1G29660
251255_at	GDSL-motif lipase/hydrolase family protein	2.11314	down	1.52017	up	1.19412	down	AT3G62280
251968_at	GDSL-motif lipase/hydrolase family protein	2.07563	down	1.251	down	1.34223	down	AT3G53100
248700_at	glutamate receptor family protein (GLR1.2)	2.39039	down	1.73856	down	1.90188	down	AT5G48400
267497_at	glutaredoxin family protein	2.05054	down	7.99247	up	7.37867	up	AT2G30540
260406_at	glutathione S-transferase, putative	2.0911	down	1.44395	up	1.15144	down	AT1G69920
253619_at	glycine-rich protein	3.20909	down	6.4616	up	2.20623	up	AT4G30460
253629_at	glycine-rich protein	3.66773	down	1.84114	up	1.73161	down	AT4G30450
248209_at	glycosyltransferase family protein	2.62537	down	4.88975	up	2.41294	up	AT5G53990
250279_at	GRAM domain-containing protein / ABA-responsive protein-related	2.03762	down	1.81575	up	1.67745	up	AT5G13200
247727_at	haloacid dehalogenase-like hydrolase family protein	2.57356	down	9.56842	up	3.44913	up	AT5G59490
251298_at	haloacid dehalogenase-like hydrolase family protein	4.67416	down	1.09632	down	1.19034	down	AT3G62040
259251_at	heavy-metal-associated domain-containing protein	2.80218	down	1.18999	down	1.91358	down	AT3G07600
263599_at	histidine kinase (AHK4) (WOL)	2.19128	down	3.18199	up	1.52756	up	AT2G01830
253411_at	homeobox protein (ATH1)	2.02824	down	1.08247	down	1.4017	down	AT4G32980
257480_at	hypothetical protein	2.0217	down	2.98038	up	1.10861	up	AT1G15640
266672_at	inorganic phosphate transporter, putative	2.38268	down	15.1917	up	12.7739	up	AT2G29650
264898_at	invertase/pectin methylesterase inhibitor family protein	2.7431	down	2.63987	up	2.92567	up	AT1G23205
262177_at	isochorismate synthase 1 (ICS1) / isochorismate mutase	2.01985	down	1.01489	up	1.00514	up	AT1G74710
256168_at	leucine-rich repeat protein kinase, putative	4.69919	down	2.03669	up	1.01651	down	AT1G51805
267382_at	lipid transfer protein-related	2.20347	down	10.9574	up	8.96422	up	AT2G44300
254385_s_at	methionine sulfoxide reductase domain-containing protein / SeIR domain-containing protein	6.02327	down	2.69941	up	1.36131	down	AT4G21830 /// AT4G21840
252334_at	mitochondrial phosphate transporter, putative	2.14754	down	2.94494	up	3.41864	up	AT3G48850
247549_at	myb family transcription factor (MYB28)	4.69507	down	16.462	up	9.38936	up	AT5G61420
264148_at	no apical meristem (NAM) family protein	3.58795	down	2.9479	up	2.28947	up	AT1G02220
253215_at	nodulin family protein	2.55517	down	26.814	up	19.7726	up	AT4G34950
247243_at	nodulin MtN21 family protein	2.04372	down	2.13581	up	1.52835	up	AT5G64700
247239_at	pectinesterase family protein	2.20441	down	4.19238	up	2.88258	up	AT5G64640
255524_at	pectinesterase family protein	2.22797	down	1.23999	up	1.9932	up	AT4G02330
263845_at	phenylalanine ammonia-lyase 1 (PAL1)	2.50625	down	3.71392	up	2.64623	up	AT2G37040
259169_at	phosphoesterase family protein	2.53561	down	2.00918	up	1.12121	up	AT3G03520
256763_at	phytochelatin synthetase-related	2.57345	down	1.94554	up	1.40721	up	AT3G16860
252652_at	prephenate dehydratase family protein	2.08238	down	1.0403	down	1.38332	down	AT3G44720
257066_at	protease inhibitor/seed storage/lipid transfer protein (LTP) family protein	2.09818	down	2.95621	up	1.62661	up	AT3G18280
248062_at	protease inhibitor/seed storage/lipid transfer protein (LTP) family protein	2.60217	down	1.77086	up	1.54372	up	AT5G55450
257978_at	protein kinase family protein	2.57788	down	3.97029	up	1.5652	up	AT3G20860
259887_at	protein kinase, putative	2.09188	down	1.04731	up	1.33852	down	AT1G76360
252377_at	proton-dependent oligopeptide transport (POT) family protein	2.27745	down	3.19213	up	2.87512	up	AT3G47960
251916_at	proton-dependent oligopeptide transport (POT) family protein	3.08038	down	4.38609	up	1.08487	down	AT3G53960
247600_at	receptor-like protein kinase (ATR1) (MYB34)	2.31502	down	123.465	up	73.0603	up	AT5G60890
248486_at	respiratory burst oxidase protein C (RbohC) / NADPH oxidase	2.31885	down	1.32107	down	1.29744	down	AT5G51060
256376_s_at	S-adenosyl-L-methionine:carboxyl methyltransferase family protein	4.88097	down	4.77507	up	1.73678	up	AT1G66690 /// AT1G66700
265920_s_at	secretory protein, putative	3.14949	down	2.31694	up	2.00046	up	AT2G15120 /// AT2G15220
262170_at	senescence-associated protein-related	2.00215	down	1.14357	up	1.11762	down	AT1G74940
266655_at	serine/threonine protein kinase, putative	2.1052	down	1.47899	down	1.57137	down	AT2G25880
261956_at	short-chain dehydrogenase/reductase (SDR) family protein	5.87608	down	11.9535	up	1.77521	down	AT1G64590
258287_at	sulfate transporter, putative	2.11652	down	23.6833	up	6.21828	up	AT3G15990
255773_at	sulfotransferase family protein	2.35101	down	25.6984	up	13.5907	up	AT1G18590
247406_at	two-component responsive regulator / response regulator 6 (ARR6)	6.48012	down	2.74334	up	2.03999	down	AT5G62920
245056_at	UDP-glucoronosyl/UDP-glucosyl transferase family protein	3.18474	down	1.34566	up	1.01312	up	AT2G26480
254524_at	VQ motif-containing protein	2.431	down	1.95086	down	1.92264	down	AT4G20000
263252_at	zinc finger (B-box type) family protein / salt tolerance-like protein (STH)	2.32241	down	18.2221	up	10.5224	up	AT2G31380
263208_at	zinc finger (C2H2 type) family protein	8.436	down	3.23183	up	2.64594	down	AT1G10480
250396_at	zinc finger (C2H2 type) family protein	3.1116	down	1.4378	up	1.01814	down	AT5G10970
260753_at	zinc finger (C3HC4-type RING finger) family protein	2.25843	down	1.31488	up	1.70567	up	AT1G49230
250435_at	zinc finger (C3HC4-type RING finger) family protein	2.31096	down	1.0046	up	1.03012	up	AT5G10380
267271_at	zinc finger homeobox family protein / ZF-HD homeobox family protein	2.24414	down	1.25475	up	1.13514	up	AT2G02540
249422_at	zinc finger homeobox protein-related / ZF-HD homeobox protein-related	2.15571	down	1.8119	up	1.15404	up	AT5G39760
246525_at	zinc finger protein CONSTANS (CO)	2.569	down	1.54738	down	1.68961	down	AT5G15840

## Sheet: Sheet3
IAA down-regulated genes repression affected 2 fold or more up by glucose (sorted by gene title)
Probe Set ID	Gene Title	0iaa Vs 0	regulation	3 Vs 0	regulation	3iaa Vs 0	regulation	AGI
259211_at	alpha 1,4-glycosyltransferase family protein / glycosyltransferase sugar-binding DXD motif-containing protein	2.15275	down	16.3396	down	16.1014	down	AT3G09020
253822_at	aminotransferase-related	3.27081	down	4.25239	down	6.36774	down	AT4G28410
261474_at	anionic peroxidase, putative	4.97915	down	5.66577	down	8.36719	down	AT1G14540
251420_at	AP2 domain-containing transcription factor TINY, putative	2.07392	down	12.7881	down	12.3083	down	AT3G60490
248448_at	AP2 domain-containing transcription factor, putative	2.68233	down	5.2152	down	5.76153	down	AT5G51190
246963_at	aspartyl protease family protein	2.77287	down	5.17717	down	5.13103	down	AT5G24820
260015_at	caffeoyl-CoA 3-O-methyltransferase, putative	2.38134	down	33.6441	down	18.0696	down	AT1G67980
246821_at	calmodulin-binding protein	2.32776	down	8.12497	down	7.84735	down	AT5G26920
265572_at	carbonic anhydrase family protein	6.45497	down	9.2257	down	10.9985	down	AT2G28210
254644_at	Clavata3 / ESR-Related-2 (CLE2)	11.2152	down	23.6161	down	22.1241	down	AT4G18510
247949_at	cytochrome P450, putative	6.05893	down	7.36367	down	21.4327	down	AT5G57220
249562_at	disease resistance protein (NBS-LRR class), putative	2.49634	down	7.43679	down	9.35218	down	AT5G38350
245082_at	expressed protein	5.28294	down	7.11052	down	8.25964	down	AT2G23270
246927_s_at	expressed protein	2.57093	down	5.70722	down	5.45434	down	AT5G25250 /// AT5G25260
253827_at	expressed protein	2.41848	down	8.70119	down	21.5069	down	AT4G28085
245041_at	expressed protein	2.05625	down	6.95529	down	6.65476	down	AT2G26530
261006_at	FAD-binding domain-containing protein	8.21683	down	10.5913	down	10.8245	down	AT1G26410
263198_at	GDSL-motif lipase/hydrolase family protein	3.72331	down	9.39787	down	11.8118	down	AT1G53990
265067_at	glutaredoxin family protein	2.029	down	4.47745	down	10.2254	down	AT1G03850
264280_at	glycosyl hydrolase family 1 protein	2.33229	down	4.36962	down	4.47714	down	AT1G61820
265796_at	heavy-metal-associated domain-containing protein	2.46794	down	14.1443	down	15.971	down	AT2G35730
254571_at	hypothetical protein	5.75341	down	9.15982	down	9.34059	down	AT4G19370
250695_at	lectin protein kinase family protein	2.83339	down	6.80595	down	15.0805	down	AT5G06740
258342_at	leucine-rich repeat family protein / extensin family protein	3.76689	down	8.30141	down	23.6267	down	AT3G22800
256306_at	lipase class 3 family protein	2.95627	down	9.82716	down	10.3259	down	AT1G30370
247586_at	major intrinsic family protein / MIP family protein	2.21433	down	2.75093	down	5.18149	down	AT5G60660
255302_at	methionine sulfoxide reductase domain-containing protein / SeIR domain-containing protein	2.94302	down	3.38233	down	7.54379	down	AT4G04830
249408_at	myb family transcription factor	2.05191	down	4.71957	down	6.09687	down	AT5G40330
252534_at	myb family transcription factor (MYB48)	8.65046	down	6.72686	down	24.1091	down	AT3G46130
249800_at	nodulin MtN3 family protein	2.9256	down	18.1725	down	42.0073	down	AT5G23660
257823_at	nodulin, putative	5.08873	down	158.84	down	144.587	down	AT3G25190
261450_s_at	O-methyltransferase, putative	13.0941	down	7.66562	down	35.9025	down	AT1G21110 /// AT1G21120
261449_at	O-methyltransferase, putative	5.58393	down	7.43806	down	13.7793	down	AT1G21120
261459_at	O-methyltransferase, putative	2.37889	down	19.2135	down	52.5679	down	AT1G21100
252529_at	oxidoreductase, 2OG-Fe(II) oxygenase family protein	3.1257	down	4.64226	down	5.92628	down	AT3G46490
254206_at	pathogenesis-related thaumatin family protein	3.00882	down	11.3275	down	10.176	down	AT4G24180
259276_at	peroxidase 27 (PER27) (P27) (PRXR7)	2.23651	down	3.69916	down	14.0006	down	AT3G01190
261606_at	peroxidase, putative	5.82153	down	7.22305	down	32.0067	down	AT1G49570
253667_at	peroxidase, putative	4.90733	down	7.59676	down	27.0535	down	AT4G30170
259197_at	peroxidase, putative	2.43629	down	72.2839	down	67.8837	down	AT3G03670
262630_at	phospholipid/glycerol acyltransferase family protein	2.36739	down	14.9291	down	14.9599	down	AT1G06520
245875_at	proline-rich extensin-like family protein	6.95772	down	17.9036	down	12.8033	down	AT1G26240
260693_at	proton-dependent oligopeptide transport (POT) family protein	2.50675	down	12.1067	down	25.4499	down	AT1G32450
248931_at	proton-dependent oligopeptide transport (POT) family protein	7.59921	down	11.1253	down	10.8199	down	AT5G46040
264497_at	purine permease-related	2.85761	down	8.61775	down	9.07892	down	AT1G30840
254660_at	receptor serine/threonine kinase, putative	2.20821	down	6.17663	down	6.04591	down	AT4G18250
263788_at	sarcosine oxidase family protein	2.10352	down	3.39781	down	4.76285	down	AT2G24580
265008_at	seven transmembrane MLO family protein / MLO-like protein 6 (MLO6)	2.584	down	5.21465	down	6.28664	down	AT1G61560
267288_at	stress-responsive protein, putative	2.3858	down	2.48162	down	4.60464	down	AT2G23680
261224_at	subtilase family protein	2.72702	down	5.04027	down	6.35457	down	AT1G20160
249188_at	transferase family protein	2.33348	down	3.03844	down	4.52945	down	AT5G42830

## Sheet: Sheet4
IAA down-regulated genes repression not affected 2 fold or more up or down by glucose (sorted by gene title)
Probe Set ID	Gene Title	0iaa Vs 0	regulation	3 Vs 0	regulation	3iaa Vs 0	regulation	AGI
249867_at	2-isopropylmalate synthase 2 (IMS2)	3.70707	down	1.02248	up	2.53851	down	AT5G23020
262575_at	ABC transporter family protein	2.16862	down	1.22811	down	1.78323	down	AT1G15210
259447_s_at	ADP-ribosylation factor, putative	2.30964	down	3.57592	down	3.61375	down	AT1G02430 /// AT1G02440
254572_at	alcohol oxidase-related	2.66113	down	2.77115	down	2.95985	down	AT4G19380
259264_at	aldose 1-epimerase family protein	4.41532	down	5.20896	down	5.18049	down	AT3G01260
254213_at	aminotransferase class I and II family protein	2.01704	down	2.10733	down	2.14138	down	AT4G23590
264415_at	AP2 domain-containing protein RAP2.6 (RAP2.6)	2.16987	down	11.0015	down	3.78006	down	AT1G43160
253957_at	arabinogalactan-protein (AGP13)	4.22968	down	3.24002	up	2.91173	down	AT4G26320
253127_at	basic helix-loop-helix (bHLH) family protein	2.03837	down	4.27883	down	3.6529	down	AT4G36060
263380_at	basic helix-loop-helix (bHLH) family protein	2.44902	down	1.54468	down	2.561	down	AT2G40200
249417_at	calcium-binding EF hand family protein	2.13272	down	3.56839	down	2.83017	down	AT5G39670
250872_at	calmodulin-binding family protein	3.09205	down	1.65534	down	3.74418	down	AT5G03960
259443_at	chitinase, putative	2.61802	down	1.8343	down	3.03654	down	AT1G02360
264804_at	CLAVATA1 receptor kinase (CLV1)	2.23051	down	2.19277	down	2.17499	down	AT1G08590
246602_at	copper amine oxidase, putative	2.34767	down	1.78981	down	4.29767	down	AT1G31710
245728_at	cytochrome P450 family protein	2.21919	down	2.27864	down	2.34851	down	AT1G73340
254331_s_at	cytochrome P450 family protein	2.01865	down	1.72077	down	3.27695	down	AT4G22690 /// AT4G22710
264470_at	cytochrome P450, putative	2.55994	down	5.25935	up	2.05558	down	AT1G67110
267240_at	DC1 domain-containing protein	4.32857	down	5.15928	down	5.87082	down	AT2G02680
259260_at	DC1 domain-containing protein	3.27921	down	2.65609	down	3.45738	down	AT3G11370
265124_at	DC1 domain-containing protein	2.31043	down	1.77273	down	2.43325	down	AT1G55430
249186_at	DC1 domain-containing protein	2.55888	down	1.29822	up	2.77017	down	AT5G43040
266561_at	defense-related protein, putative	3.02276	down	2.40296	down	3.40784	down	AT2G23960
246405_at	disease resistance protein (TIR class), putative	2.38379	down	2.27378	down	2.61711	down	AT1G57630
254905_at	disease resistance protein (TIR-NBS-LRR class), putative	3.6914	down	4.66596	down	4.49693	down	AT4G11170
249264_s_at	disease resistance protein (TIR-NBS-LRR class), putative	2.19996	down	2.04503	down	2.84262	down	AT5G41740 /// AT5G41750
256847_at	early nodule-specific protein, putative	2.50278	down	3.00882	down	3.34274	down	AT3G27950
251884_at	embryo-abundant protein-related	2.03016	down	2.57741	down	2.80734	down	AT3G54150
250582_at	ethylene-responsive element-binding family protein	2.60149	down	1.68505	down	2.41471	down	AT5G07580
253525_at	expressed protein	7.91887	down	9.18621	down	8.17881	down	AT4G31330
255252_at	expressed protein	5.04424	down	4.1152	down	6.81952	down	AT4G04990
247215_at	expressed protein	4.86171	down	3.70421	down	5.75609	down	AT5G64905
259479_at	expressed protein	2.34888	down	3.60764	down	4.646	down	AT1G19020
245755_at	expressed protein	2.96077	down	3.40705	down	3.22523	down	AT1G35210
254324_at	expressed protein	6.34908	down	3.30803	down	5.18838	down	AT4G22640
249893_at	expressed protein	3.03932	down	2.89703	down	3.45932	down	AT5G22555
260752_at	expressed protein	2.3654	down	2.78846	down	2.74702	down	AT1G49030
265159_at	expressed protein	4.49679	down	2.68775	down	3.3826	down	AT1G31060
263738_at	expressed protein	2.37273	down	2.57865	down	3.88166	down	AT1G60060
265160_at	expressed protein	3.96743	down	1.82448	down	3.25701	down	AT1G31050
254631_at	expressed protein	2.24077	down	1.69228	down	2.00105	down	AT4G18610
245305_at	expressed protein	2.37212	down	1.65915	down	2.885	down	AT4G17215
261005_at	FAD-binding domain-containing protein	3.11381	down	3.42996	down	4.84728	down	AT1G26420
253696_at	FAD-binding domain-containing protein / cytokinin oxidase family protein	4.1668	down	5.24194	up	4.34761	down	AT4G29740
258746_at	germin-like protein, putative	2.29974	down	2.57061	down	2.55612	down	AT3G05950
264988_at	glutathione S-transferase, putative	2.21881	down	2.65448	down	2.94174	down	AT1G27140
260225_at	glutathione S-transferase, putative	2.95784	down	2.3171	down	2.19754	down	AT1G74590
267391_at	glycosyl hydrolase family 1 protein	2.02723	down	1.40397	down	2.17281	down	AT2G44480
250302_at	glycosyl hydrolase family 32 protein	2.79205	down	2.70149	down	3.27738	down	AT5G11920
251771_at	glycosyl transferase family 2 protein	3.11564	down	4.21041	down	4.20761	down	AT3G56000
263948_at	harpin-induced family protein (YLS9) / HIN1 family protein / harpin-responsive family protein	7.71708	down	1.43079	down	8.20989	down	AT2G35980
250216_at	hypothetical protein	2.01299	down	3.3674	down	3.65091	down	AT5G14090
249001_at	hypothetical protein	2.59383	down	2.9157	down	2.89003	down	AT5G44990
253796_at	hypothetical protein	2.45983	down	2.2377	down	3.06267	down	AT4G28460
250983_at	In2-1 protein, putative	4.73424	down	1.03223	up	2.86477	down	AT5G02780
253296_at	inositol 1,3,4-trisphosphate 5/6-kinase family protein	2.05744	down	2.34119	down	3.4305	down	AT4G33770
249516_s_at	jacalin lectin family protein	2.31528	down	2.40865	down	3.61789	down	AT5G38540 /// AT5G38550
261073_at	josephin protein-related	2.87563	down	3.57381	down	3.88272	down	AT1G07300
247634_at	late embryogenesis abundant protein-related / LEA protein-related	3.54462	down	9.06016	up	3.19446	down	AT5G60520
253747_at	lectin protein kinase family protein	2.18885	down	3.97063	down	4.04296	down	AT4G29050
252596_at	lectin protein kinase family protein	2.29313	down	2.4162	down	2.48879	down	AT3G45330
250640_at	leucine-rich repeat family protein	2.29993	down	2.79773	down	2.92859	down	AT5G07150
254606_at	major intrinsic family protein / MIP family protein	3.26275	down	2.34318	up	3.09472	down	AT4G19030
248790_at	major intrinsic family protein / MIP family protein	4.99448	down	1.66543	down	5.83352	down	AT5G47450
264866_at	matrixin family protein	3.32525	down	3.54852	down	4.35731	down	AT1G24140
264716_at	matrixin family protein	4.33756	down	1.35204	down	3.4542	down	AT1G70170
254387_at	methionine sulfoxide reductase domain-containing protein / SeIR domain-containing protein	2.86744	down	1.18445	down	2.91638	down	AT4G21850
259428_at	mitogen-activated protein kinase, putative / MAPK, putative (MPK11)	2.30945	down	2.15561	down	2.46269	down	AT1G01560
258941_at	monodehydroascorbate reductase, putative	2.21227	down	2.94391	down	3.98673	down	AT3G09940
260394_at	myb family transcription factor (MYB122)	2.27993	down	1.99415	down	2.34522	down	AT1G74080
257919_at	myb family transcription factor (MYB15)	3.86098	down	5.16836	down	5.02714	down	AT3G23250
246844_at	myb family transcription factor (MYB4) (MYB86)	2.35607	down	2.53186	down	3.3957	down	AT5G26660
250450_at	myb family transcription factor (MYB92)	2.84483	down	1.24736	up	2.05376	down	AT5G10280
265260_at	no apical meristem (NAM) family protein	4.6888	down	1.984	down	4.39925	down	AT2G43000
255127_at	nodulin MtN21 family protein	4.22896	down	6.10189	down	4.23859	down	AT4G08300
254573_at	pectinacetylesterase family protein	2.30992	down	3.11494	down	3.40776	down	AT4G19420
250633_at	peptide methionine sulfoxide reductase, putative	2.44865	down	1.0126	down	2.17644	down	AT5G07460
258293_at	phosphate transporter, putative (PHO1)	3.29721	down	4.94597	down	5.16521	down	AT3G23430
252222_at	proline-rich family protein	2.55321	down	2.93803	down	3.19138	down	AT3G49840
262315_at	proline-rich family protein	2.07542	down	2.60683	down	3.72237	down	AT1G70990
246703_at	protein kinase family protein	4.08773	down	2.05265	down	2.75643	down	AT5G28080
252536_at	proton-dependent oligopeptide transport (POT) family protein	4.50996	down	1.11508	down	4.46996	down	AT3G45700
251857_at	RNA recognition motif (RRM)-containing protein	2.20913	down	2.37634	up	2.69087	down	AT3G54770
257197_at	selenium-binding family protein	5.70896	down	2.11294	down	5.4729	down	AT3G23800
263133_at	SOUL heme-binding family protein	2.07522	down	2.75192	down	2.72762	down	AT1G78450
258629_at	stelar K+ outward rectifier (SKOR) / potassium channel protein	3.66768	down	3.96274	down	3.90241	down	AT3G02850
247755_at	subtilase family protein	2.15941	down	2.16652	down	2.50437	down	AT5G59090
264901_at	sulfate transporter, putative	2.22781	down	2.24419	down	3.02496	down	AT1G23090
263236_at	two-component responsive regulator / response regulator 4 (ARR4)	2.14419	down	1.23873	up	2.46752	down	AT1G10470
252374_at	two-component responsive regulator / response regulator 5 (ARR5) / response reactor 2 (RR2)	7.4604	down	1.21414	up	6.1251	down	AT3G48100
259466_at	two-component responsive regulator / response regulator 7 (ARR7)	2.76645	down	1.01689	up	4.05302	down	AT1G19050
251401_at	uclacyanin, putative	2.74867	down	3.56737	down	3.5256	down	AT3G60270
259371_at	universal stress protein (USP) family protein	2.77613	down	2.82624	down	2.74457	down	AT1G69080
260261_at	VQ motif-containing protein	3.36832	down	3.90849	down	4.19956	down	AT1G68450
259558_at	wall-associated kinase, putative	4.92392	down	6.44604	down	6.39723	down	AT1G21230
263893_at	WRKY family transcription factor	2.50613	down	3.41382	down	3.32279	down	AT2G21900
257382_at	WRKY family transcription factor	2.94778	down	3.1692	down	3.44528	down	AT2G40750
249890_at	WRKY family transcription factor	2.33187	down	2.20531	down	2.58603	down	AT5G22570
263565_at	xyloglucan fucosyltransferase, putative (FUT4)	2.02308	down	2.9307	down	2.67746	down	AT2G15390
266010_at	zinc finger (C2H2 type) family protein (ZAT11)	4.00508	down	4.40604	down	4.32667	down	AT2G37430
247655_at	zinc finger (C2H2 type) family protein (ZAT12)	2.05838	down	1.73233	down	2.7391	down	AT5G59820
246933_at	zinc finger (C2H2 type) family protein (ZFP3)	3.54575	down	2.01819	down	2.31428	down	AT5G25160
255858_at	zinc finger (C2H2 type) family protein (ZFP6)	3.16248	down	1.03229	up	2.24374	down	AT1G67030
246993_at	zinc finger (C2H2 type) protein 1 (AZF1)	2.03514	down	2.31564	down	3.18753	down	AT5G67450
246913_at	zinc finger (GATA type) family protein	2.07786	down	2.04884	down	2.98096	down	AT5G25830
