# Supplementary material for: Glucose and Auxin Signaling Interaction in Controlling Arabidopsis thaliana Seedlings Root Growth and Development
Source: PLoS One. 2009 Feb 18;4(2):e4502. doi: 10.1371/journal.pone.0004502 (PMC2637607; doi:10.1371/journal.pone.0004502)
Supplement: Figure S6 — List of IAA-related genes involved in IAA biosynthesis, transport, perception and signaling affected 2 fold or more on glucose treatment. (0.02 MB XLS) [file pone.0004502.s006.xls]

## Sheet: glu1.5foldaux rela
Auxin related genes affected by glucose up to 2 fold or more
Probe Set ID	Gene Title	0iaa Vs 0	regulation	3 Vs 0	regulation	3iaa Vs 0	regulation	AGI
255412_at	auxin-binding protein 1 (ABP1)	1.064	up	2.20259	up	2.3155	up	AT4G02980
251199_at	transport inhibitor response 1 (TIR1) (FBL1)	1.25016	down	4.96835	down	3.84399	down	AT3G62980
254758_at	flavin-containing monooxygenase / FMO (YUCCA2)	1.02144	down	2.31733	up	1.27451	up	AT4G13260
259845_at	auxin efflux carrier protein, putative (PIN1)	8.00194	up	3.61127	up	11.2149	up	AT1G73590
259980_at	auxin efflux carrier family protein	1.00672	up	3.34369	down	2.34322	down	AT1G76520
263073_at	auxin efflux carrier family protein	1.05015	up	2.54298	up	1.1371	up	AT2G17500
249651_at	auxin-responsive factor (ARF8)	1.14975	down	3.35873	up	2.94347	up	AT5G37020
247643_at	auxin-responsive factor (ARF4)	1.64171	up	3.25417	up	4.20573	up	AT5G60450
262099_s_at	auxin-responsive GH3 family protein	36.1999	up	3.34359	down	29.4999	up	AT1G59500 /// AT4G37390
248163_at	auxin-responsive GH3 protein, putative (DFL-1)	4.93896	up	3.29794	down	2.15166	up	AT5G54510
259596_at	auxin-responsive GH3 family protein	1.06423	down	2.69232	up	1.51266	up	AT1G28130
253908_at	auxin-responsive GH3 family protein	3.08825	up	2.33701	down	1.68027	up	AT4G27260
253515_at	auxin-responsive protein, putative / small auxin up RNA (SAUR_C)	1.01814	down	23.7642	up	1.24442	up	AT4G31320
265683_at	auxin-responsive protein, putative / small auxin up RNA (SAUR_D)	1.02106	down	3.31071	up	1.03725	down	AT2G24400
245412_at	auxin-responsive family protein	1.25246	down	184.537	up	85.4754	up	AT4G17280
250940_at	auxin-responsive family protein	1.49048	down	74.7076	down	70.0882	down	AT5G03310
248750_at	auxin-responsive protein, putative	1.01361	up	41.6794	up	11.1542	up	AT5G47530
257824_at	auxin-responsive family protein	7.68338	up	12.9786	up	24.222	up	AT3G25290
264014_at	auxin-responsive protein, putative	3.30357	up	9.15587	up	4.86573	up	AT2G21210
263629_at	auxin-responsive protein-related	1.16374	down	6.28921	up	5.87576	up	AT2G04850
248243_at	auxin-responsive family protein	1.00603	up	5.88586	up	4.99708	up	AT5G53590
263238_at	auxin-responsive protein, putative	1.01583	up	4.97416	up	5.57714	up	AT2G16580
257460_at	auxin-responsive protein, putative	1.51714	up	4.91666	up	2.09998	up	AT1G75580
249922_at	auxin/aluminum-responsive protein, putative	1.06795	down	4.05342	down	3.53942	down	AT5G19140
259790_s_at	auxin-responsive family protein	7.04328	up	3.62092	down	2.17886	up	AT1G29430 /// AT5G27780
259018_at	auxin-responsive protein / auxin-induced protein (AIR12)	4.52603	up	3.25195	up	9.48225	up	AT3G07390
253207_at	auxin-responsive family protein	2.1203	up	3.14122	down	3.72824	down	AT4G34770
253103_at	auxin-responsive protein, putative	6.27497	up	2.98178	down	2.86706	up	AT4G36110
258797_at	auxin-responsive protein / indoleacetic acid-induced protein 16 (IAA16)	1.11759	up	2.86147	down	2.05527	down	AT3G04730
253791_at	auxin-responsive protein / indoleacetic acid-induced protein 11 (IAA11)	4.77191	up	2.86143	up	4.8884	up	AT4G28640
255645_at	auxin-responsive family protein	1.75128	down	2.63475	up	2.2075	up	AT4G00880
257766_at	auxin-responsive protein / indoleacetic acid-induced protein 2 (IAA2)	4.07501	up	2.59275	down	1.90102	up	AT3G23030
262092_at	auxin-responsive family protein	1.03976	up	2.49133	up	3.40373	up	AT1G56150
263664_at	auxin-responsive protein / indoleacetic acid-induced protein 17 (IAA17)	2.48323	up	2.41798	up	3.55569	up	AT1G04250
245136_at	auxin-responsive protein-related	1.49565	up	2.4115	down	1.53071	down	AT2G45210
253423_at	auxin-responsive AUX/IAA family protein	30.6081	up	2.30354	down	3.80107	up	AT4G32280
260742_at	auxin-responsive AUX/IAA family protein	2.55577	up	2.26437	down	2.16494	down	AT1G15050
252972_at	auxin-responsive protein, putative	1.0566	up	2.17781	down	3.33069	down	AT4G38840
245593_at	auxin-responsive AUX/IAA family protein	2.30578	up	2.16787	down	1.4636	up	AT4G14550
253255_at	auxin-responsive family protein	3.07223	up	2.15176	down	1.30274	up	AT4G34760
260427_at	auxin-responsive protein-related	1.61944	down	2.13445	down	3.32138	down	AT1G72430
251291_at	auxin-responsive family protein	1.16916	up	2.03891	down	1.81167	down	AT3G61900
