# Supplementary material for: Glucose and Auxin Signaling Interaction in Controlling Arabidopsis thaliana Seedlings Root Growth and Development
Source: PLoS One. 2009 Feb 18;4(2):e4502. doi: 10.1371/journal.pone.0004502 (PMC2637607; doi:10.1371/journal.pone.0004502)
Supplement: Figure S7 — List of IAA-related genes involved in IAA biosynthesis, transport, perception and signaling affected 1.5 fold or more on glucose treatment. (0.03 MB XLS) [file pone.0004502.s007.xls]

## Sheet: glu1.5foldaux rela
Auxin related genes affected by glucose up to 1.5 fold or more
Probe Set ID	Gene Title	0iaa Vs 0	regulation	3 Vs 0	regulation	3iaa Vs 0	regulation	AGI
255412_at	auxin-binding protein 1 (ABP1)	1.064	up	2.20259	up	2.3155	up	AT4G02980
251199_at	transport inhibitor response 1 (TIR1) (FBL1)	1.25016	down	4.96835	down	3.84399	down	AT3G62980
254758_at	flavin-containing monooxygenase / FMO (YUCCA2)	1.02144	down	2.31733	up	1.27451	up	AT4G13260
259845_at	auxin efflux carrier protein, putative (PIN1)	8.00194	up	3.61127	up	11.2149	up	AT1G73590
259980_at	auxin efflux carrier family protein	1.00672	up	3.34369	down	2.34322	down	AT1G76520
263073_at	auxin efflux carrier family protein	1.05015	up	2.54298	up	1.1371	up	AT2G17500
249651_at	auxin-responsive factor (ARF8)	1.14975	down	3.35873	up	2.94347	up	AT5G37020
247643_at	auxin-responsive factor (ARF4)	1.64171	up	3.25417	up	4.20573	up	AT5G60450
262099_s_at	auxin-responsive GH3 family protein	36.1999	up	3.34359	down	29.4999	up	AT1G59500 /// AT4G37390
248163_at	auxin-responsive GH3 protein, putative (DFL-1)	4.93896	up	3.29794	down	2.15166	up	AT5G54510
259596_at	auxin-responsive GH3 family protein	1.06423	down	2.69232	up	1.51266	up	AT1G28130
253908_at	auxin-responsive GH3 family protein	3.08825	up	2.33701	down	1.68027	up	AT4G27260
253515_at	auxin-responsive protein, putative / small auxin up RNA (SAUR_C)	1.01814	down	23.7642	up	1.24442	up	AT4G31320
265683_at	auxin-responsive protein, putative / small auxin up RNA (SAUR_D)	1.02106	down	3.31071	up	1.03725	down	AT2G24400
245412_at	auxin-responsive family protein	1.25246	down	184.537	up	85.4754	up	AT4G17280
250940_at	auxin-responsive family protein	1.49048	down	74.7076	down	70.0882	down	AT5G03310
248750_at	auxin-responsive protein, putative	1.01361	up	41.6794	up	11.1542	up	AT5G47530
257824_at	auxin-responsive family protein	7.68338	up	12.9786	up	24.222	up	AT3G25290
264014_at	auxin-responsive protein, putative	3.30357	up	9.15587	up	4.86573	up	AT2G21210
263629_at	auxin-responsive protein-related	1.16374	down	6.28921	up	5.87576	up	AT2G04850
248243_at	auxin-responsive family protein	1.00603	up	5.88586	up	4.99708	up	AT5G53590
263238_at	auxin-responsive protein, putative	1.01583	up	4.97416	up	5.57714	up	AT2G16580
257460_at	auxin-responsive protein, putative	1.51714	up	4.91666	up	2.09998	up	AT1G75580
249922_at	auxin/aluminum-responsive protein, putative	1.06795	down	4.05342	down	3.53942	down	AT5G19140
259790_s_at	auxin-responsive family protein	7.04328	up	3.62092	down	2.17886	up	AT1G29430 /// AT5G27780
259018_at	auxin-responsive protein / auxin-induced protein (AIR12)	4.52603	up	3.25195	up	9.48225	up	AT3G07390
253207_at	auxin-responsive family protein	2.1203	up	3.14122	down	3.72824	down	AT4G34770
253103_at	auxin-responsive protein, putative	6.27497	up	2.98178	down	2.86706	up	AT4G36110
258797_at	auxin-responsive protein / indoleacetic acid-induced protein 16 (IAA16)	1.11759	up	2.86147	down	2.05527	down	AT3G04730
253791_at	auxin-responsive protein / indoleacetic acid-induced protein 11 (IAA11)	4.77191	up	2.86143	up	4.8884	up	AT4G28640
255645_at	auxin-responsive family protein	1.75128	down	2.63475	up	2.2075	up	AT4G00880
257766_at	auxin-responsive protein / indoleacetic acid-induced protein 2 (IAA2)	4.07501	up	2.59275	down	1.90102	up	AT3G23030
262092_at	auxin-responsive family protein	1.03976	up	2.49133	up	3.40373	up	AT1G56150
263664_at	auxin-responsive protein / indoleacetic acid-induced protein 17 (IAA17)	2.48323	up	2.41798	up	3.55569	up	AT1G04250
245136_at	auxin-responsive protein-related	1.49565	up	2.4115	down	1.53071	down	AT2G45210
253423_at	auxin-responsive AUX/IAA family protein	30.6081	up	2.30354	down	3.80107	up	AT4G32280
260742_at	auxin-responsive AUX/IAA family protein	2.55577	up	2.26437	down	2.16494	down	AT1G15050
252972_at	auxin-responsive protein, putative	1.0566	up	2.17781	down	3.33069	down	AT4G38840
245593_at	auxin-responsive AUX/IAA family protein	2.30578	up	2.16787	down	1.4636	up	AT4G14550
253255_at	auxin-responsive family protein	3.07223	up	2.15176	down	1.30274	up	AT4G34760
260427_at	auxin-responsive protein-related	1.61944	down	2.13445	down	3.32138	down	AT1G72430
251291_at	auxin-responsive family protein	1.16916	up	2.03891	down	1.81167	down	AT3G61900
246900_at	flavin-containing monooxygenase, putative / FMO, putative	1.73187	down	1.59664	up	1.10862	up	AT5G25620
247947_at	auxin transport protein (EIR1)	1.50506	up	1.55537	up	1.90005	up	AT5G57090
265272_at	auxin-responsive factor (ARF10)	1.30763	up	1.53874	up	1.73826	up	AT2G28350
263786_at	auxin-responsive GH3 family protein	1.12872	up	1.64115	up	1.97181	up	AT2G46370
255403_at	auxin-responsive GH3 family protein	1.36306	down	1.59512	up	1.25895	up	AT4G03400
266611_at	auxin-responsive GH3 family protein	63.6685	up	1.75005	up	27.4421	up	AT2G14960
256137_at	auxin-responsive GH3 family protein	1.00184	down	1.96309	up	1.2437	up	AT1G48690
252970_at	auxin-responsive protein / small auxin up RNA (SAUR-AC1)	2.92078	up	1.56581	down	1.04485	down	AT4G38850
250012_x_at	auxin-responsive protein, putative	6.49893	up	1.96873	down	2.34168	up	AT5G18060
264605_at	auxin-responsive protein / indoleacetic acid-induced protein 12 (IAA12)	1.81324	up	1.92259	up	2.69597	up	AT1G04550
262703_at	auxin-responsive family protein	1.99431	up	1.86241	up	4.01337	up	AT1G16510
266753_at	auxin-responsive protein / indoleacetic acid-induced protein 20 (IAA20)	2.1186	up	1.85915	down	1.19996	down	AT2G46990
246861_at	auxin-responsive protein / indoleacetic acid-induced protein 28 (IAA28)	1.08793	down	1.85375	up	1.91717	up	AT5G25890
257232_at	auxin-responsive AUX/IAA family protein	1.28096	up	1.8307	down	1.1296	down	AT3G16500
257769_at	auxin-responsive protein / indoleacetic acid-induced protein 7 (IAA7)	2.03078	up	1.80054	down	1.05571	down	AT3G23050
259787_at	auxin-responsive protein, putative	5.32546	up	1.74287	down	1.2209	down	AT1G29460
263656_at	auxin-responsive protein / indoleacetic acid-induced protein 3 (IAA3)	2.16095	up	1.7256	up	1.86769	up	AT1G04240
251342_at	auxin-responsive family protein	1.05518	down	1.69333	down	1.71806	down	AT3G60690
254746_at	auxin-responsive protein, putative	1.1299	up	1.67288	down	1.80615	down	AT4G12980
249109_at	auxin-responsive protein / indoleacetic acid-induced protein 4 (IAA4) / auxin-induced protein (AUX2-11)	2.20827	up	1.65522	down	1.06587	down	AT5G43700
246376_at	auxin-responsive protein / indoleacetic acid-induced protein 18 (IAA18)	1.11138	up	1.59016	down	1.38238	down	AT1G51950
254809_at	auxin-responsive family protein	2.02938	up	1.58831	up	3.27069	up	AT4G12410
259783_at	auxin-responsive protein, putative	4.90914	up	1.54293	down	1.84737	up	AT1G29510
261087_at	auxin-induced-related / indole-3-acetic acid induced-related	1.15115	up	1.54091	down	1.6704	down	AT1G17350
257690_at	auxin-responsive family protein	1.02841	down	1.52185	down	1.62161	down	AT3G12830
258399_at	auxin-responsive protein / indoleacetic acid-induced protein 19 (IAA19)	16.725	up	1.51962	up	13.033	up	AT3G15540
