# Supplementary material for: Glucose and Auxin Signaling Interaction in Controlling Arabidopsis thaliana Seedlings Root Growth and Development
Source: PLoS One. 2009 Feb 18;4(2):e4502. doi: 10.1371/journal.pone.0004502 (PMC2637607; doi:10.1371/journal.pone.0004502)
Supplement: Figure S10 — List of primers used for validating microarray data doing real-time gene expression analysis. (0.02 MB XLS) [file pone.0004502.s010.xls]

## Sheet: Sheet1
AT No.	GENE NAME	FORWARD SEQUENCE	REVERSE SEQUENCE
	18S RNA	5' TGCAACAAACCCCGACTTATG 3'	5' CCCGCGTCGACCTTTTATC 3'
At4g05320	POLY-UBQ	5' GGCCTTGTATAATCCCTGATGAA 3'	5' AGAAGTTCGACTTGTCATTAGAAAGAAA 3'
At1g73590	PIN-1	5' TCGCGTTGCCCATAACTCTT 3'	5' CCCTGTGTTTTGGTAATATCTCTTCA 3'
At5g57090	PIN-2	5' TTATATTCGGAATGCTGGTTGCT 3'	5' CTTAAAGCCCCAAAAGAACGTAGT 3'
At3g62980	TIR-1	5' CATTGTTGAGTCTTGGTCCATGTT 3'	5' GTGGCTGGTCCTCGATTTGA 3'
At5g13370	GH3	5' AGGGAGGAATTGGCGTGTT 3'	5' CCCGGGCCACTATGTCTTATT 3'
At3g04730	AUX/IAA16	5' TCGAGATATCCAACCGATCGA 3'	5' CGACGACATTTCGTGTTCTTACC 3'
At3g23030	AUX/IAA2	5' CGGACAAAACCCCGAAGTTT 3'	5' TGATTCGGATCGGAGTTTGAC 3'
At1g51950	AUX/IAA18	5' GTTTTTGGTCTTGGAAAAGTTTCTG 3'	5' TCAAAAGCCAAAAGAAGATGTAACA 3'
AT4G38840	SAUR	5' GCGAGAAGCAAGATCAATAAAAATT 3'	5' CCAATGGGTGGCCTCACA 3'
At1g09100	rpt	5' AAGAGGAGAAAGAAGAGTGTACATAAAAGA 3'	5' CAAGTACAAGCCAAGAAGAAAGCA 3'
At4g29130	gin2	5' AACTTGGCTTAGGCGTTTTCTG 3'	5' AGAGCGCCATTTTTCGGTAA 3'
	v-ATPase	5' CCGCGACTCAACCAGTTAAAA 3'	GCACCAAATAATACACATCACAAAAA
At1g30330	ARF-6	5' GGTCTGACCGGTTCCCAAA 3'	5' TCGATAAGCTCCCGAGCAA 3'
At4g30080	ARF-16	5' TTGACTTCCAAGCTCCAACAAA 3'	5' GAACAAGGAAGTGAGAGCGTTGTA 3'
At4g32540	yuc1	5' GATCGCTGGCGAAATTGGT 3'	5' TCCTGGTGGACCCCTTGA 3'
At4g13260	yuc2	5' GGAACCTTACATAAATGCATCCACTA 3'	5' CGATTTGGCAAGTTTGGATTG 3'
At1g04610	yuc3	5' CATAAAAAAGCCACATCTTCCTAAAA 3'	5' AGCCCTCTCCTCGGAAGAAA 3'
At5g43890	yuc5	5' CACCGGCAGATATATTCCATCTC 3'	5' TGGCGCATCAAGACAACATC 3'
At5g25620	yuc6	5' AAAGTGGGTTATAAGCATGCAAAGA 3'	5' TGATCATCTGCCCCAAAGG 3'
At4g14560	IAA1	5' TGAAAGGATCCGAAGCTCCTACT 3'	5' TGCCTCGACCAAAAGGTGTT 3'
At3g15540	IAA19	5' CGGATGCTACCGGGTTTG 3'	5' TGCTTCTTGTTCAAGTCATCATCA 3'
At1g70940	PIN 3	5' TGGGAGATTATTTGAGTGAGACAATG 3'	5' GTCTCGTTGCCCCATGTTTT 3'
At2G01420	PIN 4	5' CCCAATCTCCGAGGCTCTCT 3'	5' TCTTCTTGGCCTTTGAATTGGT 3'
At1G23080	PIN 7	5' GAATTATCTTGTTTCTCTTTATCCTCTTCA 3'	5' CGGGCTATAAGCTCTTCAATGG 3'
At1g04250	IAA17/axr3	5' CAAATCCAGATCAAAACACAGACAA 3'	5' GGTGTTAATTGCTCTTTTTTTTCTTACG 3'
At1g75590	SAUR like	5' CGGGACGACTCGGTAGAATG 3'	5' TGGTGGTGGCTCGGAGAT 3'
At2g14960	GH3 like	5' CCCACAGTGAAAAAAAACGAGTAA 3'	5' CTTGCTGGTGCTTTAGTTTTTCTTC 3'
At2g46990	IAA20	5' GTCTACGTACTTGTTGTGTTTAAATCGA 3'	5' ACCATTGATTTACATCAGGCAAAA 3'
At4g27260	GH3 like	5' CATAGTCCCTGTGGGTTTGAAAA 3'	5' TGAGAGTTGGTTGGAGAAAACATG 3'
At4g32280	IAA29	5' CCGTGTGCATATACAAGATGTTTG 3'	5' AGAGGAAAAAGATCGAGTGGAAATT 3'
At4g34770	SAUR like	5' GTTCATGATAAGGGAGCTCATTGA 3'	5' TTCTCTCCCCCCTTAAATACATTTT 3'
At5g18060	SAUR like	5' TTCTCGGCTCCATTGATGATT 3'	5' CCTCTATTTACAAGGAAACAACTCTATCTCT 3'

## Sheet: Sheet2
Gene name	Forward Primer	Reverse Primer				AT No.
18S RNA	5' TGCAACAAACCCCGACTTATG 3'	5' CCCGCGTCGACCTTTTATC 3'
YUCCA2	5' GGAACCTTACATAAATGCATCCACTA 3'	5' CGATTTGGCAAGTTTGGATTG 3'				At4g13260
TIR-1	5' CATTGTTGAGTCTTGGTCCATGTT 3'	5' GTGGCTGGTCCTCGATTTGA 3'				At3g62980
PIN-1	5' TCGCGTTGCCCATAACTCTT 3'	5' CCCTGTGTTTTGGTAATATCTCTTCA 3'				At1g73590
IAA2	5' CGGACAAAACCCCGAAGTTT 3'	5' TGATTCGGATCGGAGTTTGAC 3'				At3g23030
IAA17	5' CAAATCCAGATCAAAACACAGACAA 3'	5' GGTGTTAATTGCTCTTTTTTTTCTTACG 3'				At1g04250
IAA19	5' CGGATGCTACCGGGTTTG 3'	5' TGCTTCTTGTTCAAGTCATCATCA 3'				At3g15540
GH3 like	5' CCCACAGTGAAAAAAAACGAGTAA 3'	5' CTTGCTGGTGCTTTAGTTTTTCTTC 3'				At2g14960
SAUR like	5' TTGTTTCTTACACAAAACTGGCTTTC 3'	5' TCAGCATAACTTCTAGGATCCAATGA 3'				At3g03830
